# Supplementary material for: Association between receiving the Aksi Bergizi Social Behavioral Change Communication (SBCC) intervention and dietary habits among secondary school students in Padang, Indonesia
Source: PLoS One. 2025 Sep 5;20(9):e0331312. doi: 10.1371/journal.pone.0331312 (PMC12412942; doi:10.1371/journal.pone.0331312)
Supplement: S1 File — S1 - Main data file. (CSV) [file pone.0331312.s001.csv]

a1	a2	a3	a4	a5	a6	a7	a8	a9	a10	a10a	a11	a12	a13	c20	c21	d1	d2	d3	d4	d5	d6	d7	d8a	d8b	d9	d10	d11	d12	d13	d14	d15	d16	d17	d18	d19	d20	d21	_index
1	1	13	2	2	6	1	4	4	1		43	144	5	4	4	7	3	1	1	3	3	4	3	2	4	7	7	7	1	6	1	6	6	6	6	6	4	1
1	2	14	1	3	3	1	3	3	1		42	142	4	4	4	7	4	1	1	5	2	2	2	2	4	6	3	4	1	4	2	6	4	4	3	4	4	2
1	2	12	1	2	4	4	4	4	1		44	145	4	4	4	7	4	1	2	3	2	2	2	1	4	7	2	4	1	4	2	4	4	4	2	4	4	3
1	1	13	2	1	8	2	8	5	1		48	150	5	4	4	6	4	1	4	4	3	4	3	1	5	7	4	4	1	7	4	7	7	7	4	4	4	4
1	2	14	1	4	4	1	4	4	1		46	149	1	4	4	7	4	1	2	4	2	3	3	3	4	7	7	4	1	4	6	7	7	3	1	4	4	5
1	2	14	1	2	6	3	6	5	1		47	150	4	4	4	7	4	1	2	4	2	3	2	2	4	7	7	5	1	5	5	6	4	6	3	4	4	6
1	2	13	1	4	4	1	4	4	1		45	146	5	3	3	7	4	1	1	4	3	2	2	2	4	6	6	4	2	5	4	5	4	4	4	4	5	7
1	1	13	1	2	6	3	6	6	1		42	149	5	4	4	7	4	2	2	2	2	4	1	1	5	7	4	4	2	6	3	6	4	4	2	3	5	8
1	1	13	2	3	4	1	4	4	1		39	146	4	4	4	7	2	1	1	2	2	3	2	2	4	6	4	4	1	5	4	4	4	6	2	2	4	9
1	2	13	1	2	6	1	6	5	1		43	145	4	4	4	7	2	2	2	2	2	3	2	2	4	6	6	6	2	7	2	3	3	6	2	2	4	10
1	1	13	2	2	6	3	6	5	1		39	144	1	4	4	6	6	1	1	3	3	4	2	2	5	7	7	7	1	7	7	3	3	4	2	2	5	11
1	2	13	3	3	4	1	3	3	3		43	144	1	4	4	7	4	1	2	4	2	4	1	2	4	7	4	4	1	4	4	2	2	1	1	2	4	12
1	2	14	2	2	8	1	6	5	1		45	146	5	4	4	7	4	1	1	2	2	4	2	2	4	7	4	4	1	6	4	2	2	1	1	2	4	13
1	2	14	1	1	8	1	6	5	1		42	136	1	4	4	7	2	2	2	4	2	3	2	2	4	6	3	4	1	4	4	4	3	4	2	2	4	14
1	1	13	2	7	3	1	2	3	1		41	146	1	4	4	7	4	1	1	4	2	2	2	1	4	7	4	4	1	7	2	2	2	4	1	2	3	15
1	2	13	1	3	3	1	3	3	1		39	136	1	4	4	7	3	1	1	4	2	2	2	1	4	7	6	4	1	7	1	2	2	4	1	2	2	16
1	1	14	1	7	3	1	3	3	1		40	146	1	4	4	7	2	1	1	4	2	3	2	1	4	7	4	5	1	4	2	2	2	4	1	2	4	17
1	2	13	2	3	4	4	4	4	1		42	147	1	4	4	7	2	1	1	4	2	3	2	1	4	7	4	5	1	4	1	3	3	5	1	2	4	18
1	2	14	1	2	8	3	6	5	1		39	140	5	4	4	7	4	1	1	4	3	4	3	2	4	6	6	4	1	6	4	4	4	4	4	4	4	19
1	1	13	1	1	8	2	8	6	1		41	145	5	4	4	7	5	1	2	4	3	4	3	2	5	7	6	5	2	7	5	4	4	4	4	4	5	20
1	1	13	5	4	4	1	4	4	1		40	145	1	4	4	7	4	1	1	4	2	2	2	2	4	7	5	5	1	4	1	4	4	4	1	2	4	21
1	2	14	1	2	8	1	8	6	1		39	140	1	4	4	7	5	1	2	5	4	4	4	3	4	6	6	4	1	7	6	4	4	4	4	4	4	22
1	2	13	2	2	8	1	6	4	1		38	140	5	3	3	7	4	1	2	4	2	4	3	1	4	7	4	4	1	4	1	4	4	4	1	2	4	23
1	1	13	5	3	4	4	4	3	1		40	144	1	3	3	7	4	1	1	4	2	2	2	1	4	6	4	4	1	4	1	4	4	4	1	2	4	24
1	2	14	1	2	6	3	6	4	1		36	139	5	4	4	7	3	1	1	4	2	3	2	1	4	6	4	4	1	4	1	4	4	4	2	2	4	25
1	2	13	5	1	8	1	6	4	1		37	140	5	4	4	7	4	1	2	4	2	3	2	1	4	7	4	4	1	4	4	4	4	1	2	2	4	26
1	1	14	1	2	6	1	6	4	1		39	145	4	4	4	7	3	1	1	4	2	4	2	1	4	7	6	5	1	4	4	4	4	4	2	2	4	27
1	2	14	1	3	4	4	4	4	1		37	138	1	4	4	7	2	1	1	4	2	3	2	1	4	6	4	4	1	4	4	4	4	4	2	3	4	28
1	1	13	1	4	4	4	4	4	1		38	142	1	4	4	7	2	1	2	5	2	4	2	2	4	6	4	4	1	4	4	4	3	4	2	2	4	29
1	1	14	5	2	6	1	6	4	1		40	143	5	4	4	7	4	1	1	4	2	4	2	1	4	6	6	5	1	5	1	4	4	3	2	2	4	30
1	1	14	1	1	9	2	8	6	1		37	140	1	4	4	7	4	1	4	4	4	4	3	3	4	7	4	4	1	6	5	4	4	4	3	3	5	31
1	2	14	5	3	4	4	4	3	1		36	139	4	4	4	7	3	1	1	4	2	4	1	1	4	7	4	5	1	4	1	4	4	5	1	2	4	32
1	2	14	3	2	6	3	6	5	3		40	145	4	4	4	7	4	1	1	4	2	4	2	1	4	7	4	4	1	4	1	4	4	4	2	2	5	33
1	1	13	1	4	6	1	6	5	1		40	144	5	4	4	7	3	1	1	4	2	4	2	1	4	7	5	5	1	3	1	4	4	1	2	2	5	34
1	2	13	4	2	6	1	6	5	1		39	141	4	4	4	7	4	1	2	4	3	4	2	1	4	6	4	4	1	4	6	4	4	2	2	2	5	35
1	2	13	1	7	4	1	3	2	1		35	135	1	3	3	7	4	1	1	5	2	4	2	1	4	6	4	5	1	4	1	4	4	4	1	2	4	36
1	2	14	1	2	4	1	4	4	1		35	137	4	4	4	7	4	1	1	4	2	3	2	2	4	7	4	4	1	4	1	4	4	2	2	2	4	37
1	1	13	3	3	4	1	4	3	3		38	143	4	4	4	7	4	1	1	4	2	3	2	1	4	7	4	5	1	4	1	4	4	4	2	2	5	38
1	1	14	1	2	4	3	4	4	1		40	145	1	4	4	7	4	1	1	4	2	3	2	1	4	6	4	4	1	3	1	4	4	4	2	2	5	39
1	1	13	5	7	3	1	3	2	1		37	140	1	4	4	7	4	1	1	4	2	3	2	1	4	6	4	5	1	3	1	3	3	4	1	2	5	40
1	2	13	1	1	9	2	8	6	1		37	139	1	4	4	7	4	1	1	4	2	4	2	1	4	7	4	4	1	4	6	4	4	4	2	3	5	41
1	2	13	1	2	6	1	6	4	1		36	139	4	4	4	7	4	1	2	4	3	4	2	1	4	7	4	4	1	4	1	4	4	1	2	2	5	42
1	1	15	5	1	8	1	6	5	1		39	145	4	4	4	7	4	1	1	4	2	3	2	1	4	7	4	4	1	4	1	4	3	4	2	2	5	43
1	2	15	5	2	4	4	4	4	1		39	143	5	3	3	7	5	1	1	4	2	4	2	1	4	7	4	4	1	3	6	3	3	1	2	2	5	44
1	2	15	1	7	3	1	3	2	1		39	140	4	4	4	7	4	1	1	4	2	2	1	1	4	7	4	4	1	4	1	2	2	2	2	2	5	45
1	2	14	5	1	6	1	6	4	1		40	140	5	4	4	7	4	1	1	4	2	4	2	1	4	7	4	4	1	3	1	2	2	1	2	2	4	46
1	1	14	1	1	8	1	6	4	1		43	151	5	4	4	7	4	1	1	4	2	4	3	2	4	7	4	4	1	4	6	3	3	2	2	2	4	47
1	1	14	5	3	4	1	4	3	1		43	150	4	4	4	7	4	1	1	5	2	3	1	1	4	7	4	4	1	3	1	2	2	1	2	2	5	48
1	2	15	1	2	6	4	4	4	1		40	145	5	4	4	7	4	1	1	4	2	4	2	2	4	7	4	4	1	4	1	4	4	3	2	2	5	49
1	2	14	1	1	9	2	8	6	1		39	144	4	4	4	7	5	1	3	5	2	4	3	2	4	7	4	5	1	4	6	4	4	4	2	2	5	50
1	1	14	1	2	6	1	6	4	1		40	144	4	4	4	7	4	1	1	4	2	3	1	1	4	7	4	4	1	4	1	4	3	3	2	2	4	51
1	1	15	5	4	6	1	4	3	1		41	147	4	4	4	7	3	1	2	3	2	4	2	2	4	7	4	4	1	3	6	2	2	3	3	3	4	52
1	2	14	5	7	3	1	3	2	1		42	146	4	3	4	7	3	1	1	4	2	3	2	2	4	7	4	4	1	4	1	2	2	4	2	2	4	53
1	2	15	2	3	4	4	4	3	1		43	148	5	4	4	7	4	1	2	5	2	3	2	1	4	7	4	4	1	4	6	4	4	4	2	2	5	54
1	2	15	1	1	8	1	6	4	1		41	145	5	4	4	7	4	1	1	4	2	3	2	1	4	7	4	4	1	3	1	4	4	4	2	2	4	55
1	2	14	1	2	6	1	6	5	1		40	143	4	4	4	7	1	1	1	3	2	4	2	1	4	6	4	4	1	3	1	3	3	4	2	2	4	56
1	2	16	1	4	4	4	4	5	1		39	142	5	4	4	7	4	1	1	4	2	4	2	1	4	7	4	5	1	4	6	4	3	4	2	2	4	57
1	2	14	5	8	8	1	6	5	1		38	142	4	3	3	7	3	2	2	4	3	4	2	2	4	7	4	5	1	5	6	4	4	4	2	3	5	58
1	1	15	1	4	6	5	6	6	1		43	148	4	4	4	7	5	1	1	5	3	4	3	2	4	7	4	4	1	4	6	4	4	4	3	3	4	59
1	2	14	4	2	8	3	8	6	1		41	145	5	4	4	7	4	1	1	4	3	4	4	3	4	7	4	5	1	4	6	4	4	4	2	2	5	60
1	1	14	5	7	3	1	3	2	1		41	143	4	3	4	7	4	1	1	4	2	3	3	1	4	7	4	4	1	4	1	3	3	4	2	2	4	61
1	2	14	1	1	8	1	8	5	1		41	144	1	4	4	7	4	1	1	4	3	4	3	2	4	7	3	4	1	4	1	4	4	4	2	4	5	62
1	1	15	5	2	4	1	4	4	1		46	145	5	3	3	7	4	1	1	4	2	4	2	1	4	7	4	4	1	4	1	4	4	3	2	2	4	63
1	2	15	1	4	6	5	4	4	1		41	145	5	4	4	7	5	1	1	4	2	4	2	1	4	7	4	4	1	4	1	4	3	4	2	2	4	64
1	2	14	5	3	6	1	4	4	1		40	145	1	4	4	7	4	1	1	4	2	3	2	1	4	6	4	4	1	4	1	4	4	4	2	2	4	65
1	1	15	1	2	6	1	4	4	1		45	148	4	4	4	7	4	1	1	4	2	4	2	2	4	6	4	5	1	3	1	4	4	4	2	4	5	66
1	1	14	5	5	3	4	3	3	1		43	147	4	4	4	7	4	1	1	4	2	2	2	1	4	7	4	5	1	3	1	2	2	4	1	2	4	67
1	1	14	2	3	4	4	4	3	1		44	147	5	4	4	7	4	1	1	4	2	3	1	1	4	7	4	4	1	4	1	2	2	3	2	2	5	68
1	1	15	1	2	6	1	4	4	1		42	148	1	4	4	7	3	1	1	3	2	4	2	1	4	6	4	4	1	4	1	4	3	3	1	2	5	69
1	1	14	1	1	8	1	6	5	1		44	145	4	4	4	7	4	1	1	4	2	4	2	2	4	7	4	5	1	4	6	4	3	4	2	2	5	70
1	2	14	1	2	6	1	4	4	1		50	145	4	4	4	7	4	1	1	4	2	3	2	2	4	7	4	4	1	4	6	4	4	4	1	2	5	71
1	2	15	1	2	6	1	6	4	1		43	145	1	4	4	7	4	1	1	4	3	4	3	2	5	7	4	5	1	4	6	4	4	4	2	4	5	72
1	2	14	1	3	4	1	4	3	1		40	141	4	4	4	7	3	1	1	4	2	3	2	2	4	7	4	4	1	3	1	3	3	4	1	4	5	73
1	2	15	1	1	8	1	6	4	1		41	142	4	4	4	7	4	1	1	4	2	3	2	2	4	7	3	4	1	4	1	3	3	3	3	3	5	74
1	2	15	1	4	4	1	4	4	1		42	141	4	4	4	7	4	1	1	4	3	3	1	1	5	7	4	5	1	3	1	3	3	3	3	4	5	75
1	1	14	2	3	4	4	3	3	1		42	143	4	3	3	7	4	1	1	3	2	3	2	2	4	7	4	4	1	4	1	3	3	4	1	4	4	76
1	2	14	5	2	4	1	3	5	1		44	142	1	4	4	7	4	1	1	4	4	4	1	1	4	7	4	4	1	4	6	4	4	3	2	4	5	77
1	1	15	5	2	6	1	6	4	1		42	143	1	4	4	7	4	1	1	5	2	3	2	2	4	7	4	5	1	4	1	3	4	2	1	4	5	78
1	2	14	5	2	4	1	4	3	1		42	143	4	4	4	7	4	1	1	4	2	3	3	2	4	7	4	4	1	4	1	3	3	4	1	2	4	79
1	1	14	1	1	8	1	6	4	1		46	149	4	4	4	7	4	1	1	4	3	3	3	3	4	7	4	5	1	4	6	2	3	2	2	4	5	80
1	2	14	1	2	4	1	4	4	1		44	145	4	4	4	7	4	1	1	4	2	3	3	2	4	7	4	4	1	4	1	4	4	4	2	2	4	81
1	1	14	1	1	6	1	6	4	1		43	143	5	4	4	7	3	1	1	4	2	3	2	2	4	7	4	4	1	3	1	3	4	3	2	3	4	82
1	1	14	5	4	4	1	4	4	1		47	149	4	4	4	7	4	1	1	4	2	3	3	2	4	7	4	4	1	4	1	3	3	4	2	2	4	83
1	1	14	5	2	6	1	4	4	1		44	146	1	4	4	7	4	1	3	4	3	3	2	2	4	7	4	4	1	4	1	3	3	4	1	4	5	84
1	1	14	1	7	3	1	3	2	1		42	144	1	4	4	7	3	1	1	4	2	3	2	2	4	7	4	5	1	4	1	2	2	2	1	2	4	85
1	2	15	1	2	4	1	4	3	1		42	142	4	4	4	7	3	1	1	4	2	3	3	3	4	7	4	4	1	4	1	4	3	4	2	2	4	86
1	2	16	1	1	8	1	4	4	1		41	141	4	4	4	7	3	1	1	4	2	3	3	3	4	7	4	4	1	4	1	3	3	3	3	3	4	87
1	2	15	1	2	4	1	4	3	1		42	141	5	4	4	7	3	1	2	3	3	3	3	3	4	7	4	4	1	4	1	3	3	3	3	2	4	88
1	2	15	1	3	4	4	4	3	1		40	140	4	4	4	7	3	1	3	4	2	3	3	3	4	7	4	4	1	4	1	2	2	2	2	2	4	89
1	2	14	1	1	6	1	4	4	1		43	142	4	4	4	7	3	1	3	3	3	3	3	3	4	7	4	4	1	4	1	2	2	2	2	2	5	90
1	2	14	1	1	8	2	8	6	1		44	143	4	4	4	7	4	1	4	4	4	4	4	4	4	7	4	4	1	4	6	4	4	4	3	4	5	91
1	2	16	1	2	4	1	4	3	1		41	142	4	4	4	7	3	1	1	3	3	3	3	3	4	7	4	3	1	4	1	3	3	4	2	3	4	92
1	2	15	1	3	3	1	3	2	1		40	139	4	4	4	7	2	1	1	3	2	2	2	2	4	7	4	4	1	4	1	2	2	2	2	2	4	93
1	2	16	5	2	6	3	6	5	1		42	143	4	4	4	7	3	1	1	4	4	4	4	4	4	7	4	4	1	4	6	4	4	4	4	3	4	94
1	1	15	5	3	4	4	4	3	1		44	146	4	4	4	7	3	1	1	4	3	3	3	3	4	7	4	4	1	4	1	2	2	2	2	3	4	95
1	1	16	2	5	3	4	3	2	1		42	144	4	4	4	7	4	1	1	4	2	2	2	2	4	7	4	5	1	3	1	3	3	2	2	2	4	96
1	2	15	2	2	6	1	6	4	1		42	142	5	4	4	7	3	1	1	4	3	4	3	3	4	7	4	4	1	4	1	3	3	3	3	2	4	97
1	1	16	2	3	4	4	4	3	3		43	145	4	4	4	7	2	1	1	4	2	3	3	3	4	7	4	4	1	4	1	4	3	3	3	3	4	98
1	2	15	1	1	8	1	5	4	1		41	139	5	4	4	7	3	1	3	4	3	3	3	3	4	7	4	4	1	4	6	3	4	4	3	2	4	99
1	1	15	1	2	6	2	8	5	1		43	145	4	3	3	7	3	1	3	4	3	4	3	3	4	7	4	3	1	6	6	4	4	4	3	2	4	100
1	1	16	2	2	6	1	5	4	1		44	147	4	4	4	7	4	1	1	4	2	4	3	3	4	7	4	4	1	4	1	3	3	4	1	2	4	101
1	2	15	1	5	3	1	3	2	1		42	139	4	4	4	7	3	1	1	4	2	3	3	2	4	7	4	4	1	4	1	2	2	2	2	2	4	102
1	2	15	2	1	8	3	6	5	3		44	143	4	4	4	7	4	1	2	4	3	4	3	3	4	7	4	4	1	4	1	3	3	4	2	3	4	103
1	2	15	1	4	4	1	4	4	1		43	141	4	4	4	7	4	1	1	4	3	3	3	2	4	7	4	4	1	4	1	2	2	4	2	2	4	104
1	1	16	1	3	4	4	4	3	1		39	139	5	4	4	7	4	1	1	4	3	3	3	3	4	7	4	4	1	4	1	2	3	2	2	2	4	105
1	1	15	5	5	3	4	3	3	1		39	141	4	4	4	7	4	1	1	4	3	3	3	2	4	7	4	4	1	4	1	3	3	4	2	2	4	106
1	1	15	1	2	6	1	4	3	1		43	145	4	4	4	7	4	1	1	4	2	3	3	3	4	7	4	4	1	4	1	3	2	3	2	2	4	107
1	1	16	1	2	6	1	4	3	1		44	149	4	4	4	7	3	1	1	4	3	3	3	3	4	7	4	4	1	4	1	3	3	3	2	2	4	108
1	2	16	1	4	4	1	4	4	1		42	141	4	4	4	7	4	1	1	4	3	4	2	2	5	7	5	3	1	4	1	3	3	3	2	3	4	109
1	2	15	1	5	3	1	3	2	1		38	140	4	4	4	7	4	1	1	4	2	3	1	2	4	7	4	4	1	4	1	3	3	3	2	2	4	110
1	1	16	1	2	4	1	4	3	1		44	146	4	4	4	7	4	1	1	4	2	3	3	3	4	7	4	4	1	4	1	3	3	3	2	2	4	111
1	1	15	5	5	3	1	3	2	1		45	146	1	4	4	7	4	1	1	4	2	3	3	2	4	7	4	4	1	4	1	3	2	2	2	2	4	112
1	1	15	1	1	8	1	6	5	1		45	149	4	4	4	7	4	1	1	4	3	3	3	3	4	7	4	4	1	4	6	4	3	3	3	3	3	113
1	2	14	5	2	6	1	6	4	1		40	143	5	4	4	7	4	1	1	4	2	4	2	1	4	6	6	5	1	5	1	4	4	3	2	2	4	114
1	2	15	1	1	8	1	6	4	1		41	142	4	4	4	7	4	1	1	4	2	3	2	2	4	7	3	4	1	4	1	6	6	3	3	3	5	115
1	2	15	1	4	4	1	4	4	1		42	141	4	4	4	7	4	1	1	4	3	3	1	1	5	7	4	5	1	3	1	3	3	3	3	4	5	116
1	1	14	1	1	9	2	8	6	1		37	140	1	4	4	7	4	1	1	4	4	4	3	3	4	7	4	4	1	6	5	4	4	4	3	3	5	117
1	1	14	2	3	4	4	3	3	1		42	143	1	3	3	7	4	1	1	3	2	3	2	2	4	7	4	4	1	4	1	3	3	4	1	4	4	118
1	1	14	1	2	6	1	6	4	1		50	151	4	3	3	7	4	1	1	4	2	4	3	3	3	7	5	4	1	4	1	2	2	3	3	3	4	119
1	2	15	5	2	4	1	3	5	1		44	142	1	4	4	7	4	1	4	4	4	4	1	1	4	7	4	4	1	4	6	4	4	6	2	4	5	120
1	2	1	5	3	4	4	4	3	1		36	139	4	4	4	7	3	1	1	4	2	4	2	1	4	6	4	5	1	4	1	4	4	5	1	2	4	121
1	2	15	2	5	3	1	3	2	1		42	144	1	4	4	7	4	1	1	4	2	2	2	1	4	7	4	4	1	4	1	2	2	4	1	1	4	122
1	2	15	5	2	4	1	3	3	3		43	141	1	4	4	7	4	1	1	5	2	2	2	2	5	7	4	5	1	3	1	3	2	2	1	2	4	123
1	2	14	3	2	6	3	6	5	3		40	145	4	4	4	7	4	1	1	4	2	4	2	1	4	7	4	4	1	4	1	4	4	4	2	2	5	124
1	2	15	5	3	4	4	4	3	1		43	142	1	4	4	7	4	1	1	4	2	3	2	2	4	6	4	3	1	3	1	2	2	4	3	2	4	125
1	1	15	2	7	3	1	3	2	1		45	147	4	4	4	7	3	1	1	5	2	2	2	4	4	7	4	4	1	2	1	2	1	1	1	1	4	126
1	1	15	1	1	8	3	6	5	1		49	148	5	3	3	7	4	1	3	3	4	4	4	3	4	7	4	4	2	4	4	4	4	4	4	3	4	127
1	1	15	1	1	8	1	6	4	1		48	150	4	4	4	7	4	1	1	5	3	4	3	3	5	7	4	3	1	4	1	4	4	4	4	3	4	128
1	2	15	1	4	6	1	6	4	1		43	142	5	4	4	7	3	1	1	4	2	3	3	2	4	7	4	4	1	4	1	3	2	3	2	2	4	129
1	1	13	1	4	6	1	6	5	1		40	144	5	4	4	7	3	1	1	4	2	4	2	1	4	7	5	5	1	3	1	4	4	1	2	2	5	130
1	2	13	4	2	6	1	6	5	1		39	141	4	4	4	7	4	1	2	4	3	4	2	1	4	6	4	4	1	4	6	4	4	2	2	2	5	131
1	2	15	1	4	4	1	4	4	1		45	147	4	4	4	7	3	1	1	4	2	3	3	3	4	7	4	4	1	4	1	3	4	3	1	2	4	132
1	2	15	1	2	4	1	4	3	1		45	143	4	4	3	7	3	1	1	4	2	4	2	2	4	7	4	5	1	4	1	3	3	3	2	2	4	133
1	2	13	1	7	4	1	4	2	1		35	135	1	3	3	7	4	1	1	5	2	4	2	1	4	6	4	5	1	4	1	4	4	4	1	2	4	134
1	2	14	2	1	8	1	6	5	1		48	141	4	4	4	7	4	1	1	4	3	4	3	3	4	7	4	4	1	4	6	4	4	4	3	2	4	135
1	2	14	1	2	4	1	4	4	1		35	137	4	4	4	7	4	1	1	4	2	3	2	2	4	7	4	4	1	4	1	4	4	2	2	2	4	136
1	1	13	3	3	4	1	4	3	3		38	143	4	4	4	7	4	1	1	4	2	3	2	1	4	7	4	5	1	4	1	4	4	4	2	2	5	137
1	2	14	1	2	4	3	4	4	1		40	145	1	4	4	7	4	1	1	4	2	3	2	1	4	6	4	4	1	3	1	4	4	4	2	2	5	138
1	1	14	2	5	3	1	4	3	1		42	142	4	4	4	7	4	1	1	4	2	3	3	2	4	7	4	5	1	4	1	4	2	2	2	2	4	139
1	1	15	2	2	5	3	4	4	1		45	143	4	4	4	7	3	1	1	4	2	3	2	1	4	7	4	4	1	4	1	2	2	2	2	2	4	140
1	2	14	2	1	6	1	6	4	1		44	148	5	4	4	7	4	1	1	4	2	3	3	3	4	7	4	5	1	4	1	3	3	3	4	2	4	141
1	1	13	5	7	3	1	3	2	1		37	140	1	4	4	7	4	1	1	4	2	3	2	1	4	6	4	5	1	3	1	3	3	4	1	2	5	142
1	2	13	3	3	4	1	3	3	3		43	144	1	4	4	7	4	1	2	4	2	4	1	2	4	7	4	4	1	4	4	2	2	1	1	2	4	143
1	1	15	5	2	6	1	6	4	1		42	143	1	4	4	7	4	1	1	5	2	3	2	2	4	7	4	5	1	4	1	3	4	2	1	4	5	144
1	2	14	2	2	8	1	6	5	1		45	146	5	4	4	7	4	1	1	2	2	4	2	2	4	7	4	4	1	6	4	2	2	1	1	2	4	145
1	2	14	5	2	4	1	4	3	1		42	143	4	4	4	7	4	1	1	4	2	3	3	2	4	7	4	4	1	4	1	3	3	4	1	2	4	146
1	2	13	1	1	8	1	6	5	1		42	136	1	4	4	7	2	2	2	4	2	3	2	2	4	6	3	4	1	4	4	4	3	4	2	2	4	147
1	1	14	1	1	8	1	6	4	1		46	149	4	4	4	7	4	1	1	4	3	3	3	3	4	7	4	5	1	4	6	2	3	2	2	4	5	148
1	2	14	1	2	4	1	4	4	1		44	145	4	4	4	7	4	1	1	4	2	3	3	2	4	7	4	4	1	4	1	4	4	4	2	2	4	149
1	2	14	2	7	3	1	2	3	1		41	146	1	4	4	7	4	1	1	4	2	2	2	1	4	7	4	4	1	7	2	2	2	4	1	2	3	150
1	2	13	1	3	3	1	3	3	1		39	136	1	4	4	7	3	1	1	4	2	2	2	1	4	7	6	4	1	7	1	2	2	4	1	2	2	151
1	1	14	1	1	6	1	6	4	1		43	143	5	4	4	7	3	1	1	4	2	3	2	2	4	1	4	4	1	3	1	3	4	3	2	3	4	152
1	1	13	1	7	3	1	3	3	1		40	146	1	4	4	7	2	1	1	4	2	3	2	1	4	7	4	5	1	4	2	2	2	4	1	2	4	153
1	1	15	5	4	4	1	4	4	1		47	149	4	4	4	7	4	1	1	4	2	3	3	2	4	7	4	4	1	4	1	3	3	4	2	2	4	154
1	2	14	2	3	4	4	4	4	1		42	147	1	4	4	7	2	1	1	4	2	3	2	1	4	7	4	5	1	4	1	3	3	5	1	2	4	155
1	1	14	5	2	6	1	4	5	1		44	146	1	4	4	7	4	1	3	4	3	3	2	2	4	7	4	4	1	4	1	3	3	4	1	4	5	156
1	1	14	1	7	3	1	3	2	1		42	144	1	4	4	7	3	1	1	4	2	3	2	2	4	7	4	5	1	4	1	2	2	2	1	2	4	157
1	2	14	1	2	8	3	6	5	1		30	140	5	4	4	7	4	1	1	4	3	4	3	2	4	6	6	4	1	6	4	4	4	4	4	4	4	158
1	2	15	1	2	4	1	4	3	1		42	142	4	4	4	7	3	1	1	4	2	3	3	3	4	7	4	4	1	4	1	4	3	4	2	2	4	159
1	2	13	1	1	8	2	8	6	1		41	145	5	4	4	7	5	1	2	4	3	4	3	2	5	7	6	5	2	7	5	4	4	4	4	4	5	160
1	2	16	1	1	8	1	3	4	1		41	141	4	4	4	7	3	1	1	4	2	3	3	3	4	7	4	4	1	1	3	3	3	3	3	4	4	161
1	2	15	1	2	4	1	4	3	1		42	141	5	4	4	7	3	1	2	3	3	3	3	3	4	7	4	4	1	4	1	3	3	3	3	2	4	162
1	1	14	5	4	4	1	4	4	1		40	145	1	4	4	7	4	1	1	4	2	2	2	2	4	7	5	5	1	4	1	4	4	4	1	2	4	163
1	2	15	1	3	4	4	4	3	1		40	140	4	4	4	3	1	3	3	4	2	3	3	3	4	7	4	4	1	4	1	2	2	2	2	2	4	164
1	2	14	1	1	6	1	4	4	1		43	142	4	4	4	7	3	1	3	3	3	3	3	3	4	7	4	4	1	4	1	2	2	2	2	2	5	165
1	2	14	1	2	8	1	8	6	1		39	140	1	4	4	7	5	1	2	5	4	4	4	3	4	6	6	4	1	7	6	4	4	4	4	4	4	166
1	2	14	1	1	8	2	8	6	1		44	143	4	4	4	7	4	1	4	4	4	4	4	4	4	7	4	4	1	4	6	4	4	4	3	4	5	167
1	2	16	1	2	4	1	4	3	1		41	142	4	4	4	7	3	1	1	3	3	3	3	3	4	7	4	3	1	4	1	3	3	4	2	3	4	168
1	2	13	2	2	8	1	6	4	1		38	140	5	3	3	7	4	1	2	4	2	4	3	1	4	7	4	4	1	4	1	4	4	4	1	2	4	169
1	1	13	5	3	4	4	4	3	1		40	144	1	3	3	7	4	1	1	4	2	2	2	1	4	6	4	4	1	4	1	4	4	4	1	2	4	170
1	2	15	1	3	3	1	3	2	1		40	139	4	4	4	7	2	1	1	3	2	2	2	2	4	7	4	4	1	4	1	2	2	2	2	2	4	171
1	2	14	1	2	6	3	6	4	1		36	139	5	4	4	7	3	1	1	4	2	3	2	1	4	6	4	4	1	4	1	4	4	4	2	2	4	172
1	2	16	5	2	6	3	6	5	1		42	143	4	4	4	7	3	1	1	4	4	4	4	4	4	7	4	4	1	4	6	4	4	4	4	3	4	173
1	1	15	5	3	4	4	4	3	1		44	146	4	4	4	7	3	1	1	4	3	3	3	3	4	7	4	4	1	4	1	2	2	2	2	2	4	174
1	1	16	2	5	3	4	3	2	1		42	144	4	4	4	7	4	1	1	4	2	2	2	2	4	1	4	5	1	3	1	3	3	2	2	2	4	175
1	2	15	2	2	6	1	6	4	1		42	142	5	4	4	7	3	1	1	4	3	4	3	3	4	7	4	4	1	4	1	3	3	3	3	2	4	176
1	1	16	2	3	4	4	4	3	3		43	145	4	4	4	7	2	1	1	4	2	3	3	3	4	7	4	4	1	4	4	1	4	3	3	3	4	177
1	2	13	5	1	8	1	6	4	1		37	140	5	4	4	7	4	1	2	4	2	3	2	1	4	7	4	4	1	4	4	4	4	1	2	2	4	178
1	1	14	1	2	6	1	6	4	1		39	145	4	4	4	7	3	1	1	4	2	4	2	1	4	7	6	5	1	4	4	4	4	4	2	2	4	179
1	2	14	1	3	4	4	4	4	1		37	138	1	4	4	7	2	1	1	4	2	3	2	1	4	6	4	4	1	4	4	4	4	4	2	3	4	180
1	1	14	1	4	4	4	4	4	1		38	142	1	4	4	7	2	1	2	5	2	4	2	2	4	6	4	4	1	4	4	4	3	4	2	2	4	181
1	2	15	1	1	8	1	5	4	1		41	139	5	4	4	7	3	1	3	4	3	3	3	3	4	7	4	4	1	4	6	3	4	4	3	2	4	182
1	1	15	1	2	6	2	8	5	1		43	145	4	3	3	7	3	1	3	4	3	4	3	3	4	7	4	3	1	6	6	4	4	4	3	2	4	183
1	1	14	5	2	6	1	6	4	1		40	143	5	4	4	7	4	1	1	4	2	4	2	1	4	6	6	5	1	5	1	4	4	3	2	2	4	184
1	1	16	2	2	6	1	5	4	1		44	147	4	4	4	7	4	1	1	4	2	4	3	3	4	7	4	4	1	4	1	3	3	4	1	2	4	185
1	2	15	1	5	3	1	3	2	1		42	139	4	4	4	7	3	1	1	4	2	3	3	2	4	7	4	4	1	4	1	2	2	2	2	2	4	186
1	1	14	1	1	9	2	8	6	1		37	140	1	4	4	7	4	1	4	4	4	4	3	3	4	7	4	4	1	6	5	4	4	4	3	3	5	187
1	2	15	2	1	8	3	6	5	3		44	143	4	4	4	7	4	1	2	4	3	4	3	3	4	7	4	4	1	4	1	3	3	4	2	3	4	188
1	2	15	1	4	4	1	4	4	1		43	141	4	4	4	7	4	1	1	4	3	3	3	4	7	4	4	1	1	4	1	2	2	4	2	2	4	189
1	1	16	1	3	4	4	4	3	1		39	139	5	4	4	7	4	1	1	4	3	3	3	3	4	7	4	4	1	4	1	2	3	2	2	2	4	190
1	2	16	1	5	3	1	3	2	1		38	140	4	4	4	7	4	1	1	4	2	3	1	2	4	7	4	4	1	4	1	3	3	3	2	2	4	191
1	2	14	5	3	4	4	4	3	1		36	139	4	4	4	7	3	1	1	4	2	4	1	1	4	7	4	5	1	4	1	4	4	5	1	2	4	192
1	2	14	3	2	6	3	6	5	3		40	145	4	4	4	7	4	1	1	4	2	4	2	1	4	7	4	4	1	4	1	4	4	4	2	2	5	193
1	1	16	1	2	4	1	4	3	1		44	146	4	4	4	4	1	1	4	2	3	3	3	4	7	4	4	1	4	1	3	3	3	2	2	4	4	194
1	1	13	1	4	6	1	6	5	1		40	144	5	4	4	7	3	1	1	4	2	4	2	1	4	7	5	5	1	3	1	4	4	1	2	2	5	195
1	2	15	5	5	3	1	3	2	1		45	146	1	4	4	7	4	1	1	4	2	3	3	2	4	7	4	4	1	4	1	3	2	2	2	2	4	196
1	2	13	4	2	6	1	6	5	1		39	141	4	4	4	7	4	1	2	4	3	4	2	1	4	6	4	4	1	4	6	4	4	2	2	2	5	197
1	1	15	1	1	8	1	6	5	1		45	149	4	4	4	7	4	1	1	4	3	3	3	3	4	7	4	4	1	4	6	4	3	3	3	3	3	198
1	2	13	1	7	4	1	3	2	1		35	135	1	3	3	7	4	1	1	5	2	4	2	1	4	6	4	5	1	4	1	4	4	4	1	2	4	199
1	2	16	1	5	3	1	3	2	1		38	140	4	4	4	7	4	1	1	4	2	3	1	2	4	7	4	4	4	1	4	1	3	3	3	2	4	200
1	2	14	1	2	4	1	4	4	1		35	137	4	4	4	7	4	1	1	4	2	3	2	2	4	7	4	4	1	4	1	4	4	2	2	2	4	201
1	1	15	1	2	4	1	4	3	1		44	146	4	4	4	7	4	1	1	1	4	2	3	3	4	7	4	4	1	4	1	3	3	3	2	2	4	202
1	1	13	3	3	4	1	4	3	3		38	143	4	4	4	7	4	1	1	4	2	3	2	1	4	7	4	5	1	4	1	4	4	4	2	2	5	203
1	1	15	5	5	3	1	3	2	1		51	146	1	4	4	7	4	1	1	4	2	3	3	2	4	7	4	4	1	4	1	3	2	2	2	2	4	204
1	1	14	1	2	4	3	4	4	1		40	145	1	4	4	7	4	1	1	4	2	3	2	1	4	6	4	4	1	3	1	4	4	4	2	2	5	205
1	1	13	5	7	3	1	3	2	1		37	140	1	4	4	7	4	1	1	4	2	3	2	1	4	6	4	5	1	3	1	3	3	4	1	2	5	206
1	1	15	1	1	8	1	6	5	1		45	149	4	4	4	7	4	1	1	4	3	3	3	3	4	7	4	4	1	4	6	4	3	3	3	3	3	207
1	2	13	1	1	9	2	8	6	1		37	139	1	4	4	7	4	1	1	4	2	4	2	1	4	7	4	4	1	4	6	4	4	4	2	3	5	208
1	2	16	1	5	3	1	3	2	1		38	140	4	4	4	7	4	1	1	4	2	3	1	2	2	7	4	4	1	4	1	3	3	3	2	2	4	209
2	1	13	2	1	8	1	6	4	1		40	141	4	2	3	7	4	1	1	4	2	2	2	2	4	6	4	3	1	3	1	4	4	4	3	2	4	210
1	2	13	1	2	6	1	6	4	1		36	139	4	4	4	7	4	1	2	4	3	4	2	1	4	7	4	4	1	4	1	4	4	1	2	2	5	211
1	1	15	5	1	8	1	6	5	1		39	145	4	4	4	7	4	1	1	4	2	3	2	1	4	7	4	4	1	4	1	4	3	4	2	2	5	212
1	2	15	5	2	4	4	4	4	1		39	143	5	3	3	7	5	1	1	4	2	4	2	1	4	7	4	4	1	3	6	3	3	1	2	2	5	213
2	1	13	1	2	4	1	4	3	1		37	147	4	2	3	7	4	1	1	4	2	2	3	2	4	6	4	4	1	3	1	4	5	4	4	3	4	214
1	2	15	1	7	3	1	3	2	1		39	140	4	4	4	7	4	1	1	4	2	2	1	1	4	7	4	4	1	4	1	2	2	2	2	2	5	215
1	2	14	5	1	6	1	6	4	1		40	140	5	4	4	7	4	1	1	4	2	4	2	1	4	7	4	4	1	3	1	2	2	1	2	2	4	216
1	1	14	1	1	8	1	6	4	1		43	151	5	4	4	7	4	1	1	4	2	4	3	2	4	7	4	4	1	4	6	3	3	2	2	2	4	217
1	1	14	5	3	4	1	4	3	1		43	150	4	4	4	7	4	1	1	5	2	3	1	1	4	7	4	4	1	3	1	2	2	1	2	2	5	218
1	2	15	1	2	6	4	4	4	1		40	145	5	4	4	7	4	1	1	4	2	4	2	2	4	7	4	4	1	4	1	4	4	3	2	2	5	219
1	2	14	1	1	9	2	8	6	1		39	144	4	4	4	7	5	1	3	5	2	4	3	2	4	7	4	5	1	4	6	4	4	4	2	2	5	220
2	2	13	1	2	4	1	4	3	1		40	142	5	2	2	7	4	1	1	4	2	3	3	3	4	7	3	4	1	3	1	3	4	4	2	3	4	221
2	2	14	2	1	8	1	6	4	1		44	140	1	3	3	7	4	1	1	4	3	3	4	3	4	7	4	4	1	4	1	3	3	4	2	4	4	222
1	1	14	1	2	6	1	6	4	1		40	144	4	4	4	7	4	1	1	4	2	3	1	1	4	7	4	4	1	4	1	4	3	3	2	2	4	223
1	1	15	5	4	6	1	4	3	1		41	147	4	4	4	7	3	1	2	3	2	4	2	2	4	7	4	4	1	3	6	2	2	3	3	3	4	224
1	2	15	5	7	3	1	3	2	1		42	146	4	3	4	7	3	1	1	4	2	3	2	2	4	7	4	4	1	4	1	2	2	4	2	2	4	225
1	2	15	2	3	4	4	4	3	1		43	148	5	4	4	7	4	1	2	5	2	3	2	1	4	7	4	4	1	4	6	4	4	4	2	2	5	226
1	2	15	1	1	8	1	6	4	1		41	145	5	4	4	7	4	1	1	4	2	3	2	1	4	7	4	4	1	3	1	4	4	4	2	2	4	227
1	2	14	1	2	6	1	6	5	1		40	143	4	4	4	7	1	1	1	3	2	4	2	1	4	6	4	4	1	3	1	3	3	4	2	2	4	228
1	2	16	1	4	4	4	4	5	1		39	142	5	4	4	7	4	1	1	4	2	4	2	1	4	7	4	5	1	4	6	4	3	4	2	2	4	229
1	2	14	5	8	8	1	6	5	1		38	142	4	3	3	7	3	2	2	4	3	4	2	2	4	7	4	5	1	5	6	4	4	4	2	3	5	230
1	1	15	1	4	6	5	6	6	1		43	148	4	4	4	7	5	1	1	5	3	4	3	2	4	7	4	4	1	4	6	4	4	4	3	3	4	231
1	2	14	4	2	8	3	8	6	1		41	145	5	4	4	7	4	1	1	4	3	4	4	3	4	7	4	5	1	4	6	4	4	4	2	2	5	232
1	1	15	5	7	3	1	3	2	1		41	143	4	3	4	7	4	1	1	4	2	3	3	1	4	7	4	4	1	4	1	3	3	4	2	2	4	233
1	2	14	1	1	8	1	8	5	1		41	144	1	4	4	7	4	1	1	4	3	4	3	2	4	7	3	4	1	4	1	4	4	4	2	4	5	234
1	1	15	5	2	4	1	4	4	1		46	145	5	3	3	7	4	1	1	4	2	4	2	1	4	7	4	4	1	4	1	4	4	3	2	2	4	235
1	2	15	1	4	6	5	4	4	1		41	145	5	4	4	7	5	1	1	4	2	4	2	1	4	7	4	4	1	4	1	4	3	4	2	2	4	236
1	2	14	5	3	6	1	4	4	1		40	145	1	4	4	7	4	1	1	4	2	3	2	1	4	6	4	4	1	4	1	4	4	4	2	2	4	237
1	1	15	1	2	6	1	4	4	1		45	148	4	4	4	7	4	1	1	4	2	4	2	2	4	6	4	5	1	3	1	4	4	4	2	4	5	238
1	1	14	5	5	3	4	3	3	1		43	147	4	4	4	7	4	1	1	4	2	2	2	1	4	7	4	5	1	3	1	2	2	4	1	2	4	239
1	1	14	2	3	4	4	4	3	1		44	147	5	4	4	7	4	1	1	4	2	3	1	1	4	7	4	4	1	4	1	2	2	3	2	2	5	240
1	1	15	1	2	6	1	4	4	1		42	148	1	4	4	7	3	1	1	3	2	4	2	1	4	6	4	4	1	4	1	4	3	3	1	2	5	241
1	1	14	1	1	8	1	6	5	1		44	145	4	4	4	7	4	1	1	4	2	4	2	2	4	7	4	5	1	4	6	4	3	4	2	2	5	242
1	2	14	1	2	6	1	4	4	1		50	145	4	4	4	7	4	1	1	4	2	3	2	2	4	7	4	4	1	4	6	4	4	4	1	2	5	243
1	2	15	1	2	6	1	6	4	1		43	145	1	4	4	7	4	1	1	4	3	4	3	2	5	7	4	5	1	4	6	4	4	4	2	4	5	244
1	2	15	1	3	4	1	4	3	1		40	141	4	4	4	7	3	1	1	4	2	3	2	2	4	7	4	4	1	3	1	3	3	4	1	4	5	245
1	2	16	1	2	4	1	4	3	1		44	146	4	4	4	7	4	1	1	4	2	3	3	3	4	7	4	4	1	4	1	3	3	3	2	2	4	246
1	1	15	5	5	3	1	3	2	1		45	146	1	4	4	7	4	1	1	4	2	3	3	2	4	7	4	4	1	4	1	3	2	2	2	2	4	247
1	2	15	1	1	8	1	6	5	1		45	149	4	4	4	7	4	1	1	4	3	3	3	3	4	7	4	4	1	4	6	4	3	3	3	3	3	248
2	2	13	1	3	4	4	4	3	1		40	140	4	4	4	7	3	1	3	4	2	3	3	3	4	7	4	4	1	4	1	2	2	2	2	2	4	249
2	2	12	1	1	6	1	4	4	1		43	142	4	4	4	7	3	1	3	3	3	3	3	3	4	7	4	4	1	4	1	2	2	2	2	2	5	250
2	2	12	1	1	8	2	8	6	1		41	143	4	4	4	7	4	1	4	4	4	4	4	4	4	7	4	4	1	4	6	4	4	4	3	4	5	251
2	2	14	1	2	4	1	4	4	1		41	142	4	4	4	7	3	1	1	3	3	3	3	3	4	7	4	3	1	4	1	3	3	4	2	3	4	252
2	2	13	1	3	3	1	3	2	1		40	139	4	4	4	7	2	1	1	3	2	2	2	2	4	7	4	4	1	4	1	2	2	2	2	2	4	253
2	2	14	5	2	6	3	6	5	1		40	143	4	4	4	7	3	1	1	4	4	4	4	4	4	7	4	4	1	4	6	4	4	4	4	3	4	254
2	1	13	5	3	4	4	4	3	1		41	146	4	4	4	7	3	1	1	4	3	3	3	3	4	7	4	4	1	4	1	2	2	2	2	3	4	255
2	1	14	2	5	3	4	3	2	1		42	144	4	4	4	7	4	1	1	4	2	2	2	2	4	7	4	5	1	3	1	3	3	2	2	2	4	256
2	2	13	2	2	6	1	6	4	1		42	142	5	4	4	7	3	1	1	4	3	4	3	3	4	7	4	4	1	4	1	3	3	3	3	2	4	257
2	1	14	2	3	4	4	4	3	3		40	139	4	4	4	7	2	1	1	4	2	3	3	3	4	7	4	4	1	4	1	4	3	3	3	3	4	258
2	2	13	1	1	8	1	5	4	1		41	139	5	4	4	7	3	1	3	4	3	3	3	3	4	7	4	4	1	4	6	3	4	4	3	2	4	259
1	1	14	1	1	8	2	8	6	1		46	148	5	4	4	7	4	1	3	4	3	4	3	3	4	7	4	4	2	4	6	4	4	4	4	3	4	260
1	2	14	1	3	4	1	4	3	1		43	143	4	4	4	7	3	1	1	3	2	3	2	2	4	7	4	5	1	3	1	2	2	3	3	3	4	261
1	2	15	1	2	4	3	4	4	1		50	145	4	4	4	7	3	1	1	4	2	3	3	3	4	7	4	4	1	4	1	3	3	3	3	3	4	262
1	2	15	1	5	4	4	4	2	1		45	144	4	4	4	7	4	1	1	4	2	3	2	2	4	7	4	4	1	4	1	2	2	3	2	2	4	263
2	1	13	1	2	6	2	8	5	1		43	145	4	3	3	7	3	1	3	4	3	4	3	3	4	7	4	3	1	2	2	4	4	4	3	2	4	264
1	1	15	1	1	8	1	6	5	1		46	150	5	4	4	7	4	3	3	4	3	3	3	3	4	6	4	4	1	4	3	3	3	4	4	3	4	265
1	2	15	5	2	4	1	4	3	1		45	141	4	4	4	7	4	1	1	4	2	3	3	3	4	6	4	4	1	4	1	2	2	2	2	2	4	266
2	1	14	2	2	6	1	5	4	1		44	145	4	4	4	7	4	1	1	4	2	4	3	3	4	7	4	4	1	4	1	3	3	4	1	2	4	267
1	2	15	2	2	6	1	6	3	1		45	142	4	3	3	7	4	1	1	4	2	3	2	3	4	6	4	4	1	4	1	3	3	4	4	2	4	268
2	2	13	1	5	3	1	3	2	1		42	139	4	4	4	7	3	1	1	4	2	3	3	2	4	7	4	4	1	4	1	2	2	2	2	2	4	269
1	2	15	1	1	8	1	6	4	1		44	143	1	4	4	7	4	1	1	4	2	3	3	3	4	6	4	4	1	4	1	3	3	3	3	2	4	270
2	2	13	2	1	8	3	6	5	3		44	143	4	4	4	7	4	1	2	4	3	4	3	3	4	7	4	4	1	4	1	3	3	4	2	3	4	271
1	1	15	1	1	6	1	6	4	1		41	150	4	3	3	7	4	1	1	4	2	3	3	3	4	6	4	4	1	4	1	3	3	3	3	3	4	272
2	2	13	1	4	4	1	4	4	1		43	141	4	4	4	7	4	1	1	4	3	3	3	2	4	7	4	4	1	4	1	2	2	4	2	4	4	273
1	2	15	2	2	6	1	4	4	1		50	144	1	4	4	7	4	1	1	4	2	4	2	2	4	6	4	4	1	6	1	3	3	3	2	2	4	274
2	1	14	1	3	4	4	4	3	1		39	139	5	4	4	7	4	1	1	4	3	3	3	3	4	7	4	4	1	4	1	2	3	2	2	2	4	275
2	2	14	1	5	3	1	3	2	1		38	140	4	4	4	7	4	1	1	4	2	3	1	2	4	7	4	4	1	4	1	3	3	3	2	2	4	276
2	1	14	1	2	4	1	4	3	1		42	143	4	4	4	7	4	1	1	4	2	3	3	3	4	7	4	4	1	4	1	3	3	3	2	2	4	277
2	2	13	5	5	3	1	3	2	1		42	143	1	4	4	7	4	1	1	4	2	3	3	2	4	7	4	4	1	4	1	3	2	2	2	2	4	278
2	1	13	1	1	8	1	6	5	1		43	149	4	4	4	7	4	1	1	4	3	3	3	3	4	7	4	4	1	4	6	4	3	3	3	3	3	279
2	2	13	1	5	3	1	3	2	1		38	140	4	4	4	7	4	1	1	4	2	3	1	2	4	7	4	4	1	4	1	3	3	3	2	2	4	280
2	1	14	1	2	4	1	4	3	1		42	146	4	4	4	7	4	1	1	4	2	3	3	3	4	7	4	4	1	4	1	3	3	3	2	2	4	281
2	2	14	1	5	3	1	3	2	1		38	140	4	4	4	7	4	1	1	4	2	6	1	2	4	7	4	4	4	1	4	1	6	6	2	2	4	282
2	1	13	5	5	3	1	3	2	1		41	143	1	4	4	7	4	1	1	4	2	6	6	2	4	7	4	4	1	4	1	6	2	2	2	2	4	283
2	1	13	5	5	3	1	3	2	1		42	146	1	4	4	7	4	1	1	4	2	3	3	2	4	7	4	4	1	4	1	3	2	2	2	2	4	284
2	2	13	1	1	8	1	6	4	1		40	141	4	2	3	7	4	1	1	4	2	2	2	2	4	6	4	3	1	3	1	4	4	4	3	2	4	285
2	1	14	1	1	8	1	6	4	1		42	140	1	3	3	7	4	1	1	4	6	6	4	6	4	1	4	4	1	3	3	4	2	4	4	4	4	286
2	2	13	1	2	4	1	4	3	1		38	146	4	2	3	7	4	1	1	4	2	2	3	2	4	6	4	4	1	3	1	4	5	4	4	3	4	287
2	1	13	1	2	4	1	4	3	1		40	142	5	2	2	7	4	1	1	4	2	3	6	6	4	7	6	4	1	6	1	1	4	2	3	4	4	288
2	1	13	1	2	4	1	4	3	1		40	142	5	2	2	7	4	1	1	4	2	3	3	3	4	7	3	4	1	3	1	3	4	4	2	3	4	289
2	2	13	2	1	8	1	6	4	1		43	140	1	3	3	7	4	1	1	4	3	3	4	3	4	7	4	4	1	4	1	3	2	4	4	3	4	290
2	1	13	1	1	8	1	6	5	1		45	145	4	4	4	7	4	1	1	4	3	3	3	3	4	7	4	4	1	4	6	4	3	3	3	3	3	291
2	1	13	2	1	8	1	6	4	1		40	141	4	2	3	7	4	1	1	4	2	2	2	2	4	6	4	3	1	3	1	4	4	4	3	2	4	292
2	1	13	1	2	4	1	4	3	1		45	147	4	2	3	7	4	1	1	4	2	2	3	2	4	6	4	4	1	3	1	4	5	4	4	3	4	293
2	2	13	1	2	4	1	4	3	1		40	142	5	2	2	7	4	1	1	4	2	3	3	3	4	7	3	4	1	3	1	3	4	4	2	3	4	294
2	2	14	2	1	8	1	6	4	1		44	140	1	3	3	7	4	1	1	4	3	3	4	3	4	7	4	4	1	4	1	3	3	4	2	4	4	295
2	2	14	1	3	4	4	4	3	1		40	140	4	4	4	7	3	1	3	4	2	3	3	3	4	7	4	4	1	4	1	2	2	2	2	2	4	296
2	2	13	1	1	6	1	4	4	1		43	142	4	4	4	7	3	1	3	3	3	3	3	3	4	7	4	4	1	4	1	2	2	2	2	2	5	297
2	2	14	1	1	8	2	8	6	1		41	143	4	4	4	7	4	1	4	4	4	4	4	4	4	7	4	4	1	4	6	4	4	4	3	4	5	298
2	2	15	1	2	4	1	4	4	1		41	142	4	4	4	7	3	1	1	3	3	3	3	3	4	7	4	3	1	4	1	3	3	4	2	3	4	299
2	2	14	1	3	3	1	3	2	1		40	139	4	4	4	7	2	1	1	3	2	2	2	2	4	7	4	4	1	4	1	2	2	2	2	2	4	300
2	2	15	5	2	6	3	6	5	1		40	143	4	4	4	7	3	1	1	4	4	4	4	4	4	7	4	4	1	4	6	4	4	4	4	3	4	301
2	1	13	5	3	4	4	4	3	1		41	146	4	4	4	7	3	1	1	4	3	3	3	3	4	7	4	4	1	4	1	2	2	2	2	3	4	302
2	2	15	2	1	8	1	6	4	1		44	140	1	3	3	7	4	1	1	4	3	3	4	3	4	7	4	4	1	4	1	3	3	4	2	4	4	303
2	1	14	2	5	3	4	3	2	1		42	144	4	4	4	7	4	1	1	4	2	2	2	2	4	7	4	5	1	3	1	3	3	2	2	2	4	304
2	2	15	1	2	4	1	4	3	1		50	145	5	4	2	7	4	1	1	4	2	6	6	6	4	7	6	4	1	6	1	3	4	4	2	6	4	305
2	2	14	2	2	6	1	6	4	1		42	142	5	4	4	7	3	1	1	4	3	4	3	3	4	7	4	4	1	4	1	3	3	3	3	2	4	306
2	1	15	1	2	4	1	4	3	1		44	147	4	2	3	7	4	1	1	4	2	2	3	2	4	6	4	4	1	3	1	4	5	4	4	3	4	307
2	1	15	2	3	4	4	4	3	3		40	139	4	4	4	7	2	1	1	4	2	3	3	3	4	7	4	4	1	4	1	4	3	3	3	3	4	308
2	2	15	1	1	8	1	5	4	1		41	139	5	4	4	7	3	1	3	4	3	3	3	3	4	7	4	4	1	4	6	3	4	4	3	2	4	309
2	1	15	1	2	6	2	8	5	1		43	145	4	3	3	7	3	1	3	4	3	4	3	3	4	7	4	3	1	2	2	4	4	4	3	2	4	310
2	1	14	2	2	6	1	5	4	1		44	145	4	4	4	7	4	1	1	4	2	4	3	3	4	7	4	4	1	4	1	3	3	4	1	2	4	311
2	2	15	1	5	3	1	3	2	1		42	139	4	4	4	7	3	1	1	4	2	3	3	2	4	7	4	4	1	4	1	2	2	2	2	2	4	312
2	2	13	2	1	8	3	6	5	3		44	143	4	4	4	7	4	1	2	4	3	4	3	3	4	7	4	4	1	4	1	3	3	4	2	3	4	313
2	2	14	1	4	4	1	4	4	1		43	141	4	4	4	7	4	1	1	4	3	3	3	2	4	7	4	4	1	4	1	2	2	4	2	4	4	314
2	1	16	2	1	8	1	6	4	1		40	141	4	2	3	7	4	1	1	4	2	2	2	2	2	4	6	4	3	1	3	1	4	4	3	2	4	315
2	1	15	1	3	4	4	4	3	1		39	139	5	4	4	7	4	1	1	4	3	3	3	3	4	7	4	4	1	4	1	2	3	2	2	2	4	316
2	2	13	1	5	3	1	3	2	1		38	140	4	4	4	7	4	1	1	4	2	3	1	2	4	7	4	4	1	4	1	3	3	3	2	2	4	317
2	2	15	1	5	3	1	3	2	1		38	140	4	4	4	7	4	1	1	4	2	3	1	2	4	7	4	4	1	4	1	3	3	3	2	2	4	318
2	1	15	1	2	4	1	4	3	1		42	143	4	4	4	7	4	1	1	4	2	3	3	3	4	7	4	4	1	4	1	3	3	3	2	2	4	319
2	1	15	1	1	8	1	6	5	1		43	149	4	4	4	7	4	1	1	4	3	3	3	3	4	7	4	4	1	4	6	4	3	3	3	3	3	320
2	2	14	5	5	3	1	3	2	1		42	143	1	4	4	7	4	1	1	4	2	3	3	2	4	7	4	4	1	4	1	3	2	2	2	2	4	321
2	2	14	5	5	3	1	3	2	1		42	143	1	4	4	7	4	1	1	4	2	3	3	2	4	7	4	4	1	4	1	3	2	2	2	2	4	322
2	1	15	1	1	8	1	6	5	1		42	149	4	4	4	7	4	1	1	4	3	3	3	3	4	7	4	4	1	4	6	4	3	3	3	3	3	323
2	1	15	1	2	4	1	4	3	1		51	145	4	4	4	7	4	1	1	4	2	3	3	3	4	7	4	4	1	4	1	1	3	3	2	2	4	324
2	2	15	1	5	3	1	4	2	1		38	140	4	4	4	7	4	1	1	4	2	3	1	2	4	7	4	4	1	4	1	3	3	3	2	2	4	325
2	1	15	1	3	4	4	4	3	1		39	139	5	4	4	7	4	1	1	4	3	3	3	3	4	7	4	4	1	4	1	2	3	2	2	2	4	326
2	2	14	1	4	4	1	4	4	1		43	141	4	4	4	7	4	1	1	4	3	3	3	2	4	7	4	4	1	4	1	2	2	4	2	4	4	327
2	2	13	2	1	8	3	6	5	3		44	143	4	4	4	7	4	1	2	4	3	4	6	3	4	7	4	4	1	4	1	3	3	4	2	3	4	328
2	2	15	1	5	3	1	3	2	1		42	139	4	4	4	7	3	1	1	4	2	3	3	2	4	7	4	4	1	4	1	2	2	2	2	2	4	329
2	1	15	1	1	8	1	6	5	1		45	145	4	4	4	7	4	1	1	4	3	3	3	3	4	7	4	4	1	4	6	4	3	3	3	3	3	330
2	2	15	2	1	8	1	6	4	1		43	140	1	3	3	7	4	1	1	4	3	3	4	3	7	4	4	1	4	1	3	2	4	4	3	4	4	331
2	1	13	1	2	4	1	4	3	1		40	142	5	3	2	7	4	1	1	4	2	3	3	3	4	7	3	4	1	3	3	1	3	4	2	3	4	332
2	1	14	1	2	4	1	4	3	1		40	142	5	2	2	7	4	1	1	4	2	7	6	6	4	7	6	4	1	6	1	1	4	2	3	4	4	333
2	2	15	1	2	4	1	4	3	1		42	146	4	2	3	7	4	1	1	4	2	2	3	2	4	6	4	4	1	3	1	4	5	4	4	3	4	334
2	1	14	1	1	8	1	6	4	1		42	140	1	3	3	7	4	1	1	4	6	6	4	6	4	1	4	4	1	3	3	4	2	4	4	4	4	335
2	2	15	1	1	8	2	6	4	1		40	141	4	2	3	7	4	1	1	4	2	2	2	2	4	6	4	3	1	3	1	4	4	4	3	2	4	336
2	1	14	5	5	3	1	3	2	1		42	146	1	4	4	7	4	1	1	4	2	3	3	2	4	7	4	4	1	4	1	3	3	2	2	2	4	337
2	1	14	5	5	3	1	3	2	1		41	143	1	4	4	7	4	1	1	4	2	6	6	2	4	7	4	4	1	4	1	6	2	2	2	2	4	338
2	2	15	1	5	3	1	3	2	1		38	140	4	4	4	7	4	1	1	4	2	6	1	2	4	7	4	4	4	1	4	1	6	6	2	2	4	339
2	1	14	1	2	4	1	4	3	1		42	146	4	4	4	7	4	1	1	4	2	3	3	3	4	7	4	4	1	4	1	3	3	3	3	2	4	340
2	2	13	1	5	3	1	3	2	1		38	140	4	4	4	7	4	1	1	4	2	3	1	2	4	7	4	4	1	4	1	3	3	3	2	2	4	341
2	2	15	1	1	8	1	6	4	1		40	141	4	2	3	7	4	1	1	4	2	2	2	2	4	6	4	3	1	3	1	4	4	4	3	2	4	342
2	1	16	2	1	8	1	6	4	1		40	141	4	2	3	7	4	1	1	4	2	2	2	2	4	6	4	3	1	3	1	4	4	4	3	2	4	343
2	1	16	1	2	4	1	4	3	1		45	147	4	2	3	7	4	1	1	4	2	2	3	2	4	6	4	4	1	3	1	4	5	4	4	3	4	344
2	2	15	1	2	4	1	4	3	1		40	142	5	2	2	7	4	1	1	4	2	3	3	3	4	7	3	4	1	3	1	3	4	4	2	3	4	345
2	2	14	2	1	8	1	6	4	1		44	140	1	3	3	7	4	1	1	4	3	3	4	3	4	7	4	4	1	4	1	3	3	4	2	4	4	346
2	2	14	1	3	4	4	4	3	1		40	140	4	4	4	7	3	1	3	4	2	3	3	3	4	7	4	4	1	4	1	2	2	2	2	2	4	347
2	2	16	1	1	6	1	4	4	1		43	142	4	4	4	7	3	1	3	3	3	3	3	3	4	7	4	4	1	4	1	2	2	2	2	2	5	348
2	1	15	1	1	8	1	6	4	1		42	140	1	3	3	7	4	1	1	4	6	6	4	6	4	1	4	4	1	3	3	4	2	4	4	4	4	349
2	2	14	1	2	4	1	4	3	1		45	146	4	3	2	7	4	1	1	4	2	2	7	2	4	6	4	4	1	3	1	4	5	4	4	3	4	350
2	1	14	1	2	4	1	4	3	1		40	142	5	2	2	7	4	1	1	4	2	3	6	6	4	3	6	4	1	6	1	1	4	2	3	4	4	351
2	1	16	1	2	4	1	4	3	1		40	142	5	2	2	7	4	1	1	4	2	3	3	3	3	7	3	4	1	3	1	6	4	2	4	3	4	352
2	2	16	2	1	8	1	6	4	1		43	140	1	3	3	7	4	1	1	4	3	3	4	3	4	7	4	4	1	4	1	3	2	4	4	3	4	353
2	1	16	1	1	8	1	6	5	1		45	145	4	4	4	7	4	1	1	4	3	3	3	3	4	7	4	4	1	4	6	4	3	3	3	3	3	354
2	2	15	1	5	3	1	3	2	1		42	139	4	4	4	7	3	1	1	4	2	3	3	2	4	7	4	4	1	4	1	2	2	2	2	2	4	355
2	2	14	2	1	8	3	6	5	3		44	143	4	4	4	7	4	1	2	4	3	4	3	3	4	7	4	4	1	4	1	3	3	4	2	3	4	356
2	1	13	1	4	4	1	4	4	1		43	141	4	4	4	7	4	1	1	4	3	3	3	2	4	7	4	4	1	4	1	2	2	4	2	4	4	357
2	2	14	1	3	4	4	4	3	1		39	139	5	4	4	7	4	1	1	4	3	3	3	3	4	7	4	4	1	4	1	2	3	2	2	2	4	358
2	2	15	1	1	8	2	8	6	1		41	143	4	4	4	7	4	1	4	4	4	4	4	4	4	7	4	4	1	4	6	4	4	4	3	4	5	359
2	2	16	1	2	4	1	4	4	1		41	142	4	4	4	7	3	1	1	3	3	3	3	3	4	7	4	3	1	4	1	3	3	4	2	3	4	360
2	2	15	1	3	3	1	3	2	1		40	139	4	4	4	7	2	1	1	3	2	2	2	2	4	7	4	4	1	4	1	2	2	2	2	2	4	361
2	2	16	5	2	6	3	6	5	1		40	143	4	4	4	7	3	1	1	4	4	4	4	4	4	7	4	4	1	4	6	4	4	4	4	3	4	362
2	1	15	5	3	4	4	4	3	1		41	146	4	4	4	7	3	1	1	4	3	3	3	3	4	7	4	4	1	4	1	2	2	2	2	3	4	363
2	1	15	2	5	3	4	3	2	1		42	144	4	4	4	7	4	1	1	4	2	2	2	2	4	7	4	5	1	3	1	3	3	2	2	2	4	364
2	2	16	2	2	6	1	6	4	1		42	142	5	4	4	7	3	1	1	4	3	4	3	3	4	7	4	4	1	4	1	3	3	3	3	2	4	365
2	1	15	2	3	4	4	4	3	3		40	139	4	4	4	7	2	1	1	4	2	3	3	3	4	7	4	4	1	4	1	4	3	3	3	3	4	366
2	2	15	1	1	8	1	5	4	1		41	139	5	4	4	7	3	1	3	4	3	3	3	3	4	7	4	4	1	4	6	3	4	4	3	2	4	367
2	1	15	1	2	6	2	8	5	1		43	145	4	3	3	7	3	1	3	4	3	4	3	3	4	7	4	3	1	2	2	4	4	4	3	2	4	368
2	1	16	2	2	6	1	5	4	1		44	145	4	4	4	7	4	1	1	4	2	4	3	3	4	7	4	4	1	4	1	3	3	4	1	2	4	369
2	2	12	1	5	3	1	3	2	1		38	140	4	4	4	5	4	2	3	1	2	4	7	4	4	1	4	1	1	4	1	3	3	3	3	2	4	370
2	2	16	1	5	3	1	3	2	1		42	139	4	4	4	7	3	1	1	4	2	3	3	2	4	7	4	4	1	4	1	2	2	2	2	2	4	371
2	1	13	1	2	4	1	4	3	1		51	145	4	4	4	7	4	1	1	4	2	3	3	3	4	7	4	4	1	4	1	3	3	3	3	2	4	372
2	2	15	2	1	8	3	6	5	3		44	143	4	4	4	7	4	1	2	4	3	4	3	3	4	7	4	4	1	4	1	3	3	4	2	3	4	373
2	2	16	1	4	4	1	4	4	1		43	141	4	4	4	7	4	1	1	4	3	3	3	2	4	7	4	4	1	4	1	2	2	4	2	4	4	374
2	2	14	5	5	3	1	3	2	1		42	143	1	4	4	7	4	1	1	4	2	3	3	2	4	7	4	4	1	4	1	3	2	2	2	2	4	375
2	1	16	1	3	4	4	4	3	1		39	139	5	4	4	7	4	1	1	4	3	3	3	3	4	7	4	4	1	4	1	2	3	2	2	2	4	376
2	2	14	1	1	8	1	6	5	1		44	149	4	4	4	7	4	1	4	3	3	3	3	3	3	3	4	4	1	4	6	4	4	3	3	3	3	377
2	2	16	1	5	3	1	3	2	1		38	140	4	4	4	7	4	1	1	4	2	3	1	2	4	7	4	4	1	4	1	3	3	3	2	2	4	378
2	1	16	1	2	4	1	4	3	1		42	143	4	4	4	7	4	1	1	4	2	3	3	3	4	7	4	4	1	4	1	3	3	3	2	2	4	379
2	2	13	1	5	3	1	3	2	1		38	140	4	4	4	7	4	1	1	4	2	3	1	2	4	7	4	4	1	4	1	3	3	3	2	2	4	380
2	2	15	5	5	3	1	3	2	1		42	143	1	4	4	7	4	1	1	4	2	3	3	2	4	7	4	4	1	4	1	3	2	2	2	2	4	381
2	1	14	2	1	8	1	6	4	1		40	141	4	2	2	7	4	1	1	4	2	2	2	2	4	6	4	3	1	3	1	4	4	4	3	2	4	382
2	1	15	1	1	8	1	6	5	1		43	149	4	4	4	7	4	1	1	4	3	3	3	3	4	7	4	4	1	4	6	4	3	3	3	3	3	383
2	1	13	1	2	4	1	4	3	1		46	147	4	2	3	7	4	1	1	4	2	2	3	2	4	6	4	4	1	3	1	4	4	4	3	4	4	384
2	2	15	1	5	3	1	3	2	1		38	140	4	4	4	7	4	1	1	4	2	3	1	2	4	7	4	4	1	4	1	3	3	3	2	2	4	385
2	1	15	1	2	4	1	4	3	1		42	146	4	4	4	7	4	1	1	4	2	3	3	3	4	7	4	4	1	4	1	3	3	3	2	2	4	386
2	2	14	1	2	4	1	4	3	1		49	144	5	2	2	7	4	1	1	4	2	3	3	3	4	7	3	4	1	3	1	3	4	4	2	3	4	387
2	2	14	2	1	8	1	6	4	1		44	140	1	4	3	7	4	1	1	4	3	3	4	3	4	7	4	4	1	4	1	3	3	4	2	4	4	388
2	2	15	1	5	3	1	3	2	1		38	140	4	4	4	7	4	1	1	4	2	6	1	2	4	7	4	4	4	1	4	1	6	6	2	2	4	389
2	1	15	5	5	3	1	3	2	1		41	143	1	4	4	7	4	1	1	4	2	6	6	2	4	7	4	4	1	4	1	6	2	2	2	2	4	390
2	1	15	5	5	3	1	3	2	1		42	146	1	4	4	7	4	1	1	4	2	3	3	2	4	7	4	4	1	4	1	3	2	2	2	2	4	391
2	2	14	1	3	4	4	4	3	1		39	139	5	4	4	7	4	1	1	4	3	3	3	3	4	7	4	4	1	3	1	2	3	2	2	2	4	392
2	2	14	2	1	8	1	6	4	1		44	140	1	3	3	7	4	1	1	4	3	3	4	3	4	7	4	4	1	4	1	3	4	2	4	4	4	393
2	2	12	1	5	3	1	3	2	1		38	140	4	4	4	7	4	1	1	3	2	3	1	2	4	7	4	4	1	4	1	3	3	3	2	2	4	394
2	1	13	1	2	4	1	4	3	1		51	145	4	4	4	7	4	1	1	4	2	3	3	3	4	7	4	4	1	4	1	3	3	3	2	2	4	395
2	2	13	2	1	8	1	6	4	1		44	140	1	2	2	7	4	1	1	4	3	3	4	3	4	7	4	4	1	4	1	3	3	4	2	4	4	396
2	2	14	5	5	3	1	3	2	1		42	143	1	4	4	7	4	1	1	4	2	3	3	2	4	7	4	4	1	4	1	3	2	2	2	2	4	397
2	1	13	1	2	4	1	4	3	1		44	147	4	2	3	7	4	1	7	4	2	2	3	2	4	6	4	4	1	3	1	4	5	4	4	3	4	398
2	2	14	1	1	8	1	6	5	1		46	149	4	4	4	7	4	1	1	4	3	3	3	3	4	7	4	4	1	4	7	4	3	3	3	3	3	399
2	1	13	2	1	8	1	6	4	1		40	141	4	2	3	7	4	1	1	4	2	2	2	2	4	6	4	3	1	3	1	4	4	4	3	2	4	400
2	2	14	1	5	3	1	3	2	1		38	140	4	4	4	7	4	1	1	4	2	3	1	2	4	7	4	4	1	4	1	3	3	3	2	2	4	401
2	1	13	1	4	4	1	4	4	1		43	141	4	4	4	7	4	1	1	4	3	3	3	2	4	7	4	4	1	4	1	2	2	4	2	4	4	402
2	2	14	1	3	4	4	4	3	1		39	139	5	4	4	7	4	1	1	4	3	3	3	3	4	7	4	4	1	4	1	2	3	2	2	2	4	403
2	2	12	1	5	3	1	3	2	1		38	140	4	4	4	7	4	1	1	4	2	3	1	2	4	7	4	4	1	4	1	3	3	3	2	2	4	404
2	1	13	1	2	4	1	4	3	1		51	145	4	4	4	7	4	1	1	4	2	3	3	3	4	7	4	4	1	4	1	3	3	3	2	2	4	405
2	2	14	5	5	3	1	3	2	1		42	143	1	4	4	7	4	1	1	4	2	3	3	2	4	7	4	4	1	4	1	3	2	2	2	2	4	406
2	2	14	1	1	8	1	6	5	1		45	149	4	4	4	7	4	1	1	4	3	3	3	3	4	7	4	4	1	4	6	4	3	3	3	3	3	407
2	2	14	1	5	3	1	3	2	1		38	140	4	4	4	7	4	1	1	4	2	3	1	2	4	7	4	4	1	4	1	3	3	3	2	2	4	408
2	1	13	2	1	8	1	6	4	1		40	141	4	2	3	7	4	1	1	4	2	2	2	2	4	6	4	3	1	3	1	4	4	4	3	2	4	409
2	1	13	1	2	4	1	4	3	1		43	147	4	2	3	7	4	1	1	4	2	2	3	2	4	6	4	4	1	3	1	4	5	4	4	3	4	410
2	2	14	1	2	4	1	4	3	1		49	144	5	2	2	7	4	1	1	4	2	3	3	3	4	7	3	4	1	3	1	3	4	4	2	3	4	411
2	2	14	2	1	8	1	6	4	1		44	140	1	3	3	7	4	1	1	4	3	3	4	3	4	7	4	4	1	4	1	3	3	4	2	4	4	412
2	2	14	1	3	4	4	4	3	1		39	139	5	4	4	7	4	1	1	4	3	3	3	3	4	7	4	4	1	4	1	2	3	2	2	2	4	413
2	2	12	1	5	3	1	3	2	1		38	140	4	4	4	7	4	1	1	4	2	3	1	2	4	7	4	4	1	4	1	3	3	3	2	2	4	414
2	1	13	1	2	4	1	4	3	1		51	145	4	4	4	7	4	1	1	4	2	3	3	3	4	7	4	4	1	4	1	3	3	3	2	2	4	415
2	2	14	5	5	3	1	3	2	1		42	143	1	4	4	7	4	1	1	4	2	3	3	2	4	7	4	4	1	4	1	3	2	2	2	2	4	416
2	2	14	1	1	8	1	6	5	1		42	149	4	4	4	7	4	1	1	4	3	3	3	3	4	7	4	4	1	4	6	4	3	3	3	3	3	417
2	2	13	1	5	3	1	3	2	1		38	140	4	4	4	7	4	1	1	4	2	3	1	2	4	7	4	4	1	4	1	3	3	3	2	2	4	418
2	1	14	2	1	8	1	6	4	1		40	141	4	2	3	7	4	1	1	4	2	2	2	2	4	6	4	3	1	3	1	4	4	4	3	2	4	419
2	1	13	1	2	4	1	4	3	1		44	147	4	2	3	7	4	1	1	4	2	2	3	2	4	6	4	4	1	3	1	4	5	4	4	3	4	420
2	1	13	1	2	4	1	4	3	1		49	144	5	2	2	7	4	1	1	4	2	3	3	3	4	7	3	4	1	3	1	3	4	4	2	3	4	421
2	2	15	2	1	8	1	6	4	1		44	140	1	3	3	7	4	1	1	4	3	3	4	3	4	7	4	4	1	4	1	3	3	4	2	4	4	422
2	1	14	2	1	8	1	6	4	1		40	141	4	2	3	7	4	1	1	4	2	2	2	2	4	6	4	3	1	3	1	4	4	4	3	2	4	423
2	1	14	1	2	4	1	4	3	1		42	147	4	2	3	7	4	1	1	4	2	2	3	2	4	6	4	4	1	3	1	4	5	3	4	3	4	424
2	1	15	1	2	4	1	4	3	1		40	142	5	2	2	7	4	1	1	4	2	3	3	3	4	7	3	4	1	3	1	3	4	4	2	3	4	425
2	2	14	2	1	8	1	6	4	1		44	140	1	3	3	7	4	1	1	4	3	3	4	3	4	7	4	4	1	4	1	3	3	4	2	4	4	426
2	2	14	1	3	4	4	4	3	1		40	140	4	4	4	7	3	1	3	4	2	3	3	3	4	7	4	4	1	4	1	2	2	2	2	2	4	427
2	2	13	1	1	6	1	4	4	1		43	142	4	4	4	7	3	1	3	3	3	3	3	3	4	7	4	4	1	4	1	2	2	2	2	2	5	428
2	2	14	1	1	8	2	8	6	1		41	143	4	4	4	7	4	1	4	4	4	4	4	4	4	7	4	4	1	4	6	4	4	4	3	4	5	429
2	2	15	1	2	4	1	4	4	1		41	142	4	4	4	7	3	1	1	3	3	3	3	3	4	7	4	3	1	4	1	3	3	4	2	3	4	430
2	2	14	1	3	3	1	3	2	1		40	139	4	4	4	7	2	1	1	3	2	2	2	2	4	7	4	4	1	4	1	2	2	2	2	2	4	431
2	2	15	5	2	6	3	6	5	1		40	143	4	4	4	7	3	1	1	4	4	4	4	4	4	7	4	4	1	4	6	4	4	4	4	3	4	432
2	1	13	5	3	4	4	4	3	1		41	146	4	4	4	7	3	1	1	4	3	3	3	3	4	7	4	4	1	4	1	2	2	2	2	3	4	433
2	1	14	2	5	3	4	3	2	1		42	144	4	4	4	7	4	1	1	4	2	2	2	2	4	7	4	5	1	3	1	3	3	2	2	2	4	434
2	2	14	2	2	6	1	6	4	1		42	142	5	4	4	7	3	1	1	4	3	4	3	3	4	7	4	4	1	4	1	3	3	3	3	2	4	435
2	1	15	2	3	4	4	4	3	3		40	139	4	4	4	7	2	1	1	4	2	3	3	3	4	7	4	4	1	4	1	4	3	3	3	3	4	436
2	2	15	1	1	8	1	5	4	1		41	139	5	4	4	7	3	1	3	4	3	3	3	3	4	7	4	4	1	4	6	3	4	4	3	2	4	437
2	1	15	1	2	6	2	8	5	1		43	145	4	3	3	7	3	1	3	4	3	4	3	3	4	7	4	3	1	2	2	4	4	4	3	2	4	438
2	1	14	2	2	6	1	5	4	1		44	145	4	4	4	7	4	1	1	4	2	4	3	3	4	7	4	4	1	4	1	3	3	4	1	2	4	439
2	2	15	1	5	3	1	3	2	1		42	139	4	4	4	7	3	1	1	4	2	3	3	2	4	7	4	4	1	4	1	2	2	2	2	2	4	440
2	2	13	2	1	8	3	6	5	3		44	143	4	4	4	7	4	1	2	4	3	4	3	3	4	7	4	4	1	4	1	3	3	4	2	3	4	441
2	2	14	1	4	4	1	4	4	1		43	141	4	4	4	7	4	1	1	4	3	3	3	2	4	7	4	4	1	4	1	2	2	4	2	4	4	442
2	1	15	1	3	4	4	4	3	1		39	139	5	4	4	7	4	1	1	4	3	3	3	3	4	7	4	4	1	4	1	2	3	2	2	2	4	443
2	2	14	1	5	3	1	3	2	1		38	140	4	4	4	7	4	1	1	4	2	3	1	2	4	7	4	4	1	4	1	3	3	3	2	2	4	444
2	1	15	1	2	4	1	4	3	1		42	143	4	4	4	7	4	1	1	4	2	3	3	3	4	7	4	4	1	4	1	3	3	3	2	2	4	445
2	2	14	5	5	3	1	3	2	1		42	143	1	4	4	7	1	1	1	4	2	3	3	2	4	7	4	4	1	4	1	3	2	2	2	2	4	446
2	1	15	1	1	8	1	6	5	1		44	149	4	4	4	7	4	1	1	4	3	3	3	3	4	7	4	4	1	4	6	4	3	3	3	3	3	447
2	2	13	1	5	3	1	3	2	1		38	140	4	4	4	7	4	1	1	4	2	3	1	2	4	7	4	4	1	4	1	3	3	3	2	2	4	448
2	1	14	1	2	4	1	4	3	1		42	146	4	4	4	7	4	1	1	4	2	3	3	3	4	7	4	4	1	4	1	3	3	3	2	2	4	449
2	2	15	1	5	3	1	3	2	1		38	140	4	4	4	7	4	1	1	4	2	6	1	2	4	7	4	4	4	1	4	1	6	6	2	2	4	450
2	2	14	1	4	4	1	4	4	1		43	141	4	4	4	7	4	1	1	4	3	3	3	2	4	7	4	4	1	4	1	2	2	4	2	4	4	451
2	1	16	1	2	4	1	4	3	1		41	147	4	2	3	7	4	1	1	4	2	2	3	2	4	6	4	4	1	3	1	4	5	4	4	3	4	452
2	1	15	1	2	4	1	4	3	1		40	142	5	2	2	7	4	1	1	4	2	3	3	3	4	7	3	4	1	3	1	3	4	4	2	3	4	453
2	1	13	1	5	3	1	3	2	1		38	143	4	4	4	7	4	1	1	4	2	3	1	2	4	7	4	4	1	4	1	3	3	3	2	2	4	454
2	1	14	1	2	4	1	4	3	1		45	146	5	2	2	7	4	1	1	4	2	3	3	3	4	7	3	4	1	3	1	3	4	4	2	3	4	455
2	2	14	2	1	8	1	6	4	1		44	140	1	3	3	7	4	1	1	4	3	3	4	3	4	7	4	4	1	4	1	3	3	4	2	4	4	456
2	1	14	1	2	4	1	4	3	1		45	146	5	2	2	7	4	1	1	4	2	3	3	3	4	7	3	4	1	3	1	3	4	4	2	3	4	457
2	1	13	1	2	4	1	4	3	1		40	142	5	3	2	7	4	1	1	4	2	3	3	3	4	7	3	4	1	3	3	1	3	4	2	3	4	458
2	2	15	2	1	8	1	6	4	1		43	140	1	3	3	7	4	1	1	4	3	3	4	3	7	4	4	1	4	1	3	2	4	4	3	4	4	459
2	1	15	1	1	8	1	6	5	1		45	145	4	4	4	7	4	1	1	4	3	3	3	3	4	7	4	4	1	4	6	4	3	3	3	3	3	460
2	2	15	1	5	3	1	3	2	1		42	139	4	4	4	7	3	1	1	4	2	3	3	2	4	7	4	4	1	4	1	2	2	2	2	2	4	461
2	2	13	2	1	8	3	6	5	3		44	143	4	4	4	7	4	1	2	4	3	4	6	3	4	7	4	4	1	4	1	3	3	4	2	3	4	462
2	2	16	1	1	6	1	4	4	1		43	142	4	4	4	7	3	1	3	3	3	3	3	3	4	7	4	4	1	4	1	2	2	2	2	2	5	463
2	2	14	1	4	4	1	4	4	1		43	141	4	4	4	7	4	1	1	4	3	3	3	2	4	7	4	4	1	4	1	2	2	4	2	4	4	464
2	1	15	1	3	4	4	4	3	1		39	139	5	4	4	7	4	1	1	4	3	3	3	3	4	7	4	4	1	4	1	2	3	2	2	2	4	465
2	2	15	1	5	3	1	4	2	1		38	140	4	4	4	7	4	1	1	4	2	3	1	2	4	7	4	4	1	4	1	3	3	3	2	2	4	466
2	1	15	1	2	4	1	4	3	1		51	145	4	4	4	7	4	1	1	4	2	3	3	3	4	7	4	4	1	4	1	1	3	3	2	2	4	467
2	2	14	5	5	3	1	3	2	1		42	143	1	4	4	7	4	1	1	4	2	3	3	2	4	7	4	4	1	4	1	3	2	2	2	2	4	468
2	1	15	1	1	8	1	6	5	1		43	149	4	4	4	7	4	1	1	4	3	3	3	3	4	7	4	4	1	4	6	4	3	3	3	3	3	469
2	2	13	1	5	3	1	3	2	1		38	140	4	4	4	7	4	1	1	4	2	3	1	2	4	7	4	4	1	4	1	3	3	3	2	2	4	470
2	1	16	2	1	8	1	6	4	1		40	141	4	2	3	7	4	1	1	4	2	2	2	2	2	4	6	4	3	1	3	1	4	4	3	2	4	471
2	1	15	1	2	4	1	4	3	1		41	147	4	2	3	7	4	1	1	4	2	2	3	2	4	6	4	4	1	3	1	4	5	4	4	3	4	472
2	2	15	1	2	4	1	4	3	1		50	145	5	4	2	7	4	1	1	4	2	6	6	6	4	7	6	4	1	6	1	3	4	4	2	6	4	473
2	2	15	2	1	8	1	6	4	1		44	140	1	3	3	7	4	1	1	4	3	3	4	3	4	7	4	4	1	4	1	3	3	4	2	4	4	474
2	1	16	2	1	8	1	6	4	1		40	141	4	2	3	7	4	1	1	4	2	2	2	2	4	6	4	3	1	3	1	4	4	4	3	2	4	475
2	2	15	1	1	8	2	8	6	1		41	143	4	4	4	7	4	1	4	4	4	4	4	4	4	7	4	4	1	4	6	4	4	4	3	4	5	476
2	2	16	1	2	4	1	4	2	1		41	142	4	3	3	7	3	1	1	3	3	3	3	3	4	7	4	3	1	4	1	3	3	4	2	3	4	477
2	2	16	1	2	4	1	4	4	1		41	142	4	4	4	7	3	1	1	3	3	3	3	3	4	7	4	3	1	4	1	3	3	4	2	3	4	478
2	2	15	1	3	3	1	3	2	1		40	139	4	4	4	7	2	1	1	2	3	2	2	2	4	7	4	4	1	4	1	2	2	2	2	2	4	479
2	2	16	5	2	6	3	6	5	1		40	143	4	4	4	7	3	1	1	4	4	4	4	4	4	7	4	4	1	4	6	4	4	4	4	6	4	480
2	1	15	5	3	4	4	4	3	1		41	146	4	4	4	7	3	1	1	4	3	3	3	3	3	7	4	4	1	4	1	2	2	2	2	3	4	481
2	1	15	2	5	3	4	3	2	1		42	144	4	4	4	7	4	1	1	4	2	2	2	2	4	7	4	5	1	3	1	3	3	2	2	2	4	482
2	2	16	2	2	6	1	6	4	1		42	142	5	4	4	7	3	1	1	4	3	4	3	3	4	7	4	4	1	4	1	3	3	3	3	2	4	483
2	2	16	1	5	3	1	3	2	1		38	140	4	4	4	7	4	1	1	4	2	3	1	2	4	7	4	4	1	4	1	3	3	3	2	2	3	484
2	1	15	2	3	4	4	4	3	3		40	139	4	4	4	7	2	1	1	4	2	3	3	3	4	7	4	4	1	4	1	4	3	3	3	3	4	485
2	1	16	1	2	4	1	4	3	1		42	143	4	4	4	7	4	1	1	4	2	3	3	3	4	7	4	4	1	4	1	3	3	3	2	2	4	486
2	2	15	1	1	8	1	5	4	1		41	139	5	4	4	7	3	1	3	4	3	3	3	3	4	7	4	4	1	4	6	3	4	4	3	2	4	487
2	1	15	1	2	6	2	8	5	1		43	145	4	3	3	7	3	1	3	4	3	4	3	3	4	7	4	3	1	2	2	4	4	4	3	2	4	488
2	2	15	5	5	3	1	3	2	1		42	143	1	4	4	7	4	1	1	4	2	3	3	2	4	7	4	4	1	4	1	3	2	2	2	2	4	489
2	1	16	2	2	6	1	5	4	1		44	145	4	4	4	7	4	1	1	4	2	4	3	3	4	7	4	4	1	4	1	3	3	4	1	2	4	490
2	1	15	1	1	8	1	6	5	1		42	149	4	4	4	7	4	1	1	4	3	3	3	3	4	7	4	4	1	4	6	4	3	3	3	3	3	491
2	2	16	1	5	3	1	3	2	1		42	139	4	4	4	7	3	1	1	4	2	3	3	2	4	7	4	4	1	4	1	2	3	2	2	2	4	492
2	2	15	1	5	3	1	3	2	1		38	140	4	4	4	7	4	1	1	4	2	3	1	2	4	7	4	4	1	4	1	3	3	3	2	2	4	493
2	1	15	1	2	4	1	4	3	1		42	146	4	4	4	7	4	1	1	4	2	3	3	3	4	7	4	4	1	4	1	3	3	3	2	2	4	494
2	2	15	1	5	3	1	3	2	1		38	140	4	4	4	7	4	1	1	4	2	6	1	2	4	7	4	4	4	1	4	1	6	6	2	2	4	495
2	2	15	2	1	8	2	6	5	3		44	143	4	4	4	7	4	1	2	4	3	4	3	3	4	7	4	4	1	4	1	3	3	4	2	1	4	496
2	1	15	5	5	3	1	3	2	1		41	143	1	4	4	7	4	1	1	4	2	6	6	2	4	7	4	4	1	4	1	6	2	2	2	2	4	497
2	1	16	1	4	4	1	4	4	1		43	141	5	4	4	7	4	1	1	4	3	3	3	2	4	7	4	4	1	4	1	2	2	4	2	4	4	498
2	1	15	5	5	3	1	3	2	1		42	146	1	4	4	7	4	1	1	4	2	3	3	2	4	7	4	4	1	4	1	3	2	2	2	2	4	499
2	2	15	1	1	8	1	6	4	1		40	141	4	2	3	7	4	1	1	4	2	2	2	2	4	6	4	3	1	3	1	4	4	4	3	2	4	500
2	1	16	1	3	4	4	4	3	1		43	142	5	4	4	7	4	1	1	4	3	3	3	3	4	7	4	4	1	4	1	2	3	2	2	2	4	501
2	1	15	1	1	8	1	6	4	1		42	140	1	3	3	7	4	1	1	4	6	6	4	6	4	1	4	4	1	3	3	4	2	4	4	4	4	502
2	2	14	1	2	4	1	4	3	1		40	146	4	3	2	7	4	1	1	4	2	2	7	2	4	6	4	4	1	3	1	4	5	4	4	3	4	503
2	1	15	1	2	4	1	4	3	1		48	142	5	2	2	7	4	1	1	4	2	3	6	6	4	3	6	4	1	6	1	1	4	2	3	4	4	504
2	1	16	1	2	4	1	4	3	1		47	145	5	2	2	7	4	1	1	4	2	3	3	3	3	7	3	4	1	3	1	6	4	2	4	3	4	505
2	2	16	2	1	8	1	6	4	1		43	141	1	3	3	7	4	1	1	4	3	3	4	3	4	7	4	4	1	4	1	3	2	4	4	3	4	506
