# Supplementary material for: Association between receiving the Aksi Bergizi Social Behavioral Change Communication (SBCC) intervention and dietary habits among secondary school students in Padang, Indonesia
Source: PLoS One. 2025 Sep 5;20(9):e0331312. doi: 10.1371/journal.pone.0331312 (PMC12412942; doi:10.1371/journal.pone.0331312)
Supplement: S2 File — S1 - Data file for SEM. (CSV) [file pone.0331312.s002.csv]

PA1	PA2	PA3	a2	a3	a4	a5	a6	a7	a8	a9	a13	c20	c21	group
1.85391339531995	3.50458198359657	1.96040616017293	1	2	2	2	6	1	4	4	5	4	4	1
0.115640242116585	0.993283737205495	0.0110252582060111	2	2	1	3	3	1	3	3	4	4	4	1
-0.75140615599425	0.960614744374735	-0.28496372541033	2	1	1	2	4	4	4	4	4	4	4	1
1.37238083720868	4.08932681066009	-0.225172321088881	1	2	2	1	8	2	8	5	5	4	4	1
1.09824029445876	2.68734022080356	0.00400824913490169	2	2	1	4	4	1	4	4	1	4	4	1
0.773478353590282	1.51943608321445	1.18484588263617	2	2	1	2	6	3	6	5	4	4	4	1
1.07570765620418	1.11362420235796	-0.246658556293367	2	2	1	4	4	1	4	4	5	3	3	1
-0.194931530339516	1.28051304734131	-0.346159567483489	1	1	1	2	6	3	6	6	5	4	4	1
-0.113214117254384	0.443221828737137	-0.292764515464491	1	2	2	3	4	1	4	4	4	4	4	1
0.172036277978366	0.184223383926798	1.0735670667361	2	1	1	2	6	1	6	5	4	4	4	1
0.822826748742697	1.18588997992835	2.49094915135743	1	2	2	2	6	3	6	5	1	4	4	1
-0.964489007954014	-0.748891842642019	0.434148663736923	2	2	3	3	4	1	3	3	1	4	4	1
-0.512774738839646	-1.02891999985907	0.926120391391245	2	2	2	2	8	1	6	5	5	4	4	1
-0.381731773670082	-0.0746807650805075	-0.17566959629357	2	2	1	1	8	1	6	5	1	4	4	1
-0.878565655211826	-0.498488428006057	1.28926770896511	1	1	2	7	3	1	2	3	1	4	4	1
-0.826340994845067	-0.63954122520603	1.3588004492135	2	2	1	3	3	1	3	3	1	4	4	1
-1.27310035322609	-0.424499696401905	0.7230831378218	1	2	1	7	3	1	3	3	1	4	4	1
-1.16472723408274	0.319340489156455	0.515143772902713	2	1	2	3	4	4	4	4	1	4	4	1
1.18934964232976	1.32059631453773	0.778253783020714	2	2	1	2	8	3	6	5	5	4	4	1
1.49435826981489	1.77125456829909	0.92438912309822	1	1	1	1	8	2	8	6	5	4	4	1
-0.558302134676864	0.650496072620248	0.604731092375768	1	2	5	4	4	1	4	4	1	4	4	1
2.45899850997975	1.45854637535781	1.29757908204065	2	2	1	2	8	1	8	6	1	4	4	1
-0.83011384222278	1.031354797201	0.11033758700485	2	1	2	2	8	1	6	4	5	3	3	1
-1.03407398159181	0.80401148987135	-0.0872568935786852	1	2	5	3	4	4	4	3	1	3	3	1
-0.912467002471492	0.888070299733367	-0.173625540733002	2	2	1	2	6	3	6	4	5	4	4	1
-0.882631101082897	0.962923857992166	0.205156812778649	2	2	5	1	8	1	6	4	5	4	4	1
-0.67042076290173	1.38581557349075	0.737420755565686	1	2	1	2	6	1	6	4	4	4	4	1
-0.65005261837421	1.03814552137707	-0.191206852470997	2	2	1	3	4	4	4	4	1	4	4	1
-0.300128823371336	0.189385595756424	0.0685765277897564	1	2	1	4	4	4	4	4	1	4	4	1
-0.658040066838327	1.31440518266808	1.05674474346915	1	2	5	2	6	1	6	4	5	4	4	1
1.77684808893592	1.1104328883022	0.606099598996372	1	2	1	1	9	2	8	6	1	4	4	1
-1.2278145358527	1.31843948600203	0.433752727185955	2	2	5	3	4	4	4	3	4	4	4	1
-0.869602924345531	1.08546394378217	0.0632120590627078	2	2	3	2	6	3	6	5	4	4	4	1
-1.06670211520007	1.0199881631996	0.455388100197015	1	1	1	4	6	1	6	5	5	4	4	1
-0.2913003726271	1.42572404158711	0.0933532149758072	2	2	4	2	6	1	6	5	4	4	4	1
-1.050836991677	1.44857504070421	0.640278474387902	2	2	1	7	4	1	3	2	1	3	3	1
-0.562020577797996	0.466285981064147	0.0714385568070502	2	2	1	2	4	1	4	4	4	4	4	1
-0.899223939184014	1.19982476445915	0.582096312427665	1	2	3	3	4	1	4	3	4	4	4	1
-0.992331132223133	0.926464881448842	-0.405352930422804	1	2	1	2	4	3	4	4	1	4	4	1
-1.24958685229032	0.395143029464636	0.313114472601355	1	2	5	7	3	1	3	2	1	4	4	1
-0.519912766791885	1.4207189259615	0.155931684320833	2	2	1	1	9	2	8	6	1	4	4	1
-0.568727981634845	1.11013093811901	0.184698864457451	2	2	1	2	6	1	6	4	4	4	4	1
-0.873017463371947	0.278230174719342	0.239052507844708	1	3	5	1	8	1	6	5	4	4	4	1
-1.02155515358632	0.468470438120264	0.188646938771349	2	3	5	2	4	4	4	4	5	3	3	1
-1.36969625443149	-0.711318898376583	0.340188754544335	2	3	1	7	3	1	3	2	4	4	4	1
-1.41638291679894	-0.590374934025355	0.153987905523059	2	3	5	1	6	1	6	4	5	4	4	1
-0.27201728064526	0.0596093944202823	0.36298254993711	1	3	1	1	8	1	6	4	5	4	4	1
-1.54924232465072	-0.538431727218977	0.214945337904199	1	3	5	3	4	1	4	3	4	4	4	1
-0.457114750063438	0.645986230367175	0.063590732907753	2	3	1	2	6	4	4	4	5	4	4	1
0.0208616678633527	1.42849224676881	0.845248301646181	2	3	1	1	9	2	8	6	4	4	4	1
-1.15856845496847	0.276869147474877	0.221910615332194	1	3	1	2	6	1	6	4	4	4	4	1
-0.393219566924273	-0.678095953994436	-0.177979179782545	1	3	5	4	6	1	4	3	4	4	4	1
-0.724491915433957	-0.971009115597949	0.15468283888737	2	3	5	7	3	1	3	2	4	3	4	1
-0.631745479546901	1.37107535608934	0.209859559845067	2	3	2	3	4	4	4	3	5	4	4	1
-1.08460735401543	0.925366564963833	-0.31718823046069	2	3	1	1	8	1	6	4	5	4	4	1
-1.16717791730616	-0.0703507049135124	-0.626522094213361	2	3	1	2	6	1	6	5	4	4	4	1
-0.741344623538134	0.907330435619687	0.867152362580507	2	4	1	4	4	4	4	5	5	4	4	1
0.454762298428928	1.43824847139057	0.853810849644783	2	3	5	8	8	1	6	5	4	3	3	1
0.538258073733216	1.44349858479332	0.281512530150987	1	3	1	4	6	5	6	6	4	4	4	1
0.961125134220786	0.892026669035613	0.653462827827397	2	3	4	2	8	3	8	6	5	4	4	1
-0.868399664297033	0.181565847791852	0.206882516439591	1	3	5	7	3	1	3	2	4	3	4	1
0.329249810269098	1.01443234639535	-0.0141827295555169	2	3	1	1	8	1	8	5	1	4	4	1
-0.968743684088275	1.03533165047306	0.0994664695619744	1	3	5	2	4	1	4	4	5	3	3	1
-0.929136437101596	0.502999031568524	0.329738506104803	2	3	1	4	6	5	4	4	5	4	4	1
-0.910597952976983	0.97451223515017	-0.0920171618817097	2	3	5	3	6	1	4	4	1	4	4	1
-0.290199472971111	1.09619599821076	0.157116252088813	1	3	1	2	6	1	4	4	4	4	4	1
-1.46331695467193	-0.469841082384505	0.51088229411974	1	3	5	5	3	4	3	3	4	4	4	1
-1.3285435179129	-0.522859683635097	0.313011963453871	1	3	2	3	4	4	4	3	5	4	4	1
-0.989259744225947	0.0898905670133498	0.0436759262318084	1	3	1	2	6	1	4	4	1	4	4	1
-0.229715689513297	0.5179850155138	0.831276625926286	1	3	1	1	8	1	6	5	4	4	4	1
-0.331686300246853	0.781221306632983	0.0844990188824147	2	3	1	2	6	1	4	4	4	4	4	1
0.620226565107711	1.52682791227214	0.428363245133741	2	3	1	2	6	1	6	4	1	4	4	1
-0.535900547407609	-0.148850580449435	-0.22151932311486	2	3	1	3	4	1	4	3	4	4	4	1
-0.404959403909814	-0.0815558989986877	0.0686070467754499	2	3	1	1	8	1	6	4	4	4	4	1
-0.59860341026855	0.836979683182118	0.104398856204947	2	3	1	4	4	1	4	4	4	4	4	1
-0.447861119444802	-0.155860153505423	0.0499934694758031	1	3	2	3	4	4	3	3	4	3	3	1
0.139452772842669	1.84801900716008	0.128797659105358	2	3	5	2	4	1	3	5	1	4	4	1
-0.489964239538745	0.922190677649032	0.770395706234239	1	3	5	2	6	1	6	4	1	4	4	1
-0.538234782111181	-0.239953396160475	0.184844667497197	2	3	5	2	4	1	4	3	4	4	4	1
0.736793038459258	0.0792984347042166	0.796575534319133	1	3	1	1	8	1	6	4	4	4	4	1
-0.304835008890667	0.535297232494633	0.0136681044379634	2	3	1	2	4	1	4	4	4	4	4	1
-0.655854223141742	0.431205309212996	-0.443667032796612	1	3	1	1	6	1	6	4	5	4	4	1
-0.420523821488167	-0.199020606875577	0.151677812594203	1	3	5	4	4	1	4	4	4	4	4	1
0.0530356229479783	0.205056457139686	0.127381801010671	1	3	5	2	6	1	4	4	1	4	4	1
-0.936834159957188	-0.885795645707072	0.846307289136157	1	3	1	7	3	1	3	2	1	4	4	1
0.143522313389087	-0.609396970658502	0.0811020571232523	2	3	1	2	4	1	4	3	4	4	4	1
0.243979611571437	-0.59559704704021	0.0582694825810168	2	4	1	1	8	1	4	4	4	4	4	1
0.519281411435586	-0.624165558017057	-0.131413429793318	2	4	1	2	4	1	4	3	5	4	4	1
-0.0918953736089489	-1.46447746716532	0.223823867871698	2	4	1	3	4	4	4	3	4	4	4	1
0.348789963012223	-1.44023046752827	0.0945668153660508	2	3	1	1	6	1	4	4	4	4	4	1
2.29903833230426	0.740277722986072	-0.0257037643332895	2	3	1	1	8	2	8	6	4	4	4	1
0.562444511727067	-0.788561389172943	-0.660023899868164	2	4	1	2	4	1	4	3	4	4	4	1
-0.798464170751675	-1.44630038667792	0.0324032740152527	2	4	1	3	3	1	3	2	4	4	4	1
2.11132509824393	0.534609292920617	-0.120470206830402	2	4	5	2	6	3	6	5	4	4	4	1
0.347687216007201	-1.25523410719326	0.259874758435592	1	4	5	3	4	4	4	3	4	4	4	1
-0.852816675696099	-0.192959425891954	0.395667782595985	1	4	2	5	3	4	3	2	4	4	4	1
0.486066378097296	-0.379934683178933	0.0405331743898395	2	4	2	2	6	1	6	4	5	4	4	1
0.360149903639826	-0.625386956155706	0.0428984309554547	1	4	2	3	4	4	4	3	4	4	4	1
0.795941063787405	0.527570882100506	-0.216189755483392	2	3	1	1	8	1	5	4	5	4	4	1
1.23457396111303	0.548438864250572	-0.00350721015809712	1	3	1	2	6	2	8	5	4	3	3	1
-0.0845938713105026	-0.490971894833982	0.158046550251778	1	4	2	2	6	1	5	4	4	4	4	1
-0.608857020633722	-1.13756289915772	0.319245897280017	2	3	1	5	3	1	3	2	4	4	4	1
0.576328385252523	-0.160287915587286	0.100604597568281	2	4	2	1	8	3	6	5	4	4	4	1
-0.163717587902615	-0.758833618996167	0.26453285585535	2	3	1	4	4	1	4	4	4	4	4	1
0.211032388887306	-0.57953677808982	0.11624787200886	1	4	1	3	4	4	4	3	5	4	4	1
-0.0480287753051154	-0.0245157796259573	0.126523147699111	1	4	5	5	3	4	3	3	4	4	4	1
-0.0056851182406776	-1.31616413335947	0.356303521821217	1	4	1	2	6	1	4	3	4	4	4	1
0.362590349482468	-0.550435428457753	0.045293442692864	1	4	1	2	6	1	4	3	4	4	4	1
-0.00271642141753829	-0.0389639471947744	-0.545662061728877	2	4	1	4	4	1	4	4	4	4	4	1
-0.828731953722505	-0.160369333493859	0.100468584261076	2	4	1	5	3	1	3	2	4	4	4	1
-0.00803564720607515	-0.63849832029057	0.152056486439248	1	4	1	2	4	1	4	3	4	4	4	1
-0.488948629576316	-0.994468937439607	0.467091603357039	1	4	5	5	3	1	3	2	1	4	4	1
0.886146767500563	-0.0223947298369599	0.233362951933851	1	3	1	1	8	1	6	5	4	4	4	1
-0.658040066838327	1.31440518266808	1.05674474346915	2	3	5	2	6	1	6	4	5	4	4	1
-0.0578929661173146	2.12139761911194	-0.345422077693268	2	3	1	1	8	1	6	4	4	4	4	1
-0.59860341026855	0.836979683182118	0.104398856204947	2	3	1	4	4	1	4	4	4	4	4	1
1.67321938261206	1.02992505831246	0.666425587340768	1	3	1	1	9	2	8	6	1	4	4	1
-0.447861119444802	-0.155860153505423	0.0499934694758031	1	4	2	3	4	4	3	3	1	3	3	1
0.195159187737781	-1.14952813607073	0.667586782189525	1	4	1	2	6	1	6	4	4	3	3	1
0.34924448474685	2.10520061339251	-0.0982784623103382	2	3	5	2	4	1	3	5	1	4	4	1
-1.01288117342259	1.27952550186086	0.379655363044454	2	4	5	3	4	4	4	3	4	4	4	1
-1.43014808501215	-0.762891890174801	0.27526795999102	2	4	2	5	3	1	3	2	1	4	4	1
-0.951573496324305	-0.74143648233171	0.487628584363298	2	3	5	2	4	1	3	3	1	4	4	1
-0.869602924345531	1.08546394378217	0.0632120590627078	2	3	3	2	6	3	6	5	4	4	4	1
-0.698019098355554	-1.11699427390655	-0.7843248800148	2	3	5	3	4	4	4	3	1	4	4	1
-0.487611822841373	-2.78251069325711	-0.142855478605967	1	4	2	7	3	1	3	2	4	4	4	1
1.70142680380086	0.80986074351519	-0.843602784430201	1	3	1	1	8	3	6	5	5	3	3	1
0.933355774864178	0.555252328265949	-0.776374086095057	1	2	1	1	8	1	6	4	4	4	4	1
-0.455430010544051	-1.02201961410885	0.329899846815314	2	2	1	4	6	1	6	4	5	4	4	1
-1.06670211520007	1.0199881631996	0.455388100197015	1	2	1	4	6	1	6	5	5	4	4	1
-0.2913003726271	1.42572404158711	0.0933532149758072	2	2	4	2	6	1	6	5	4	4	4	1
-0.129966186288995	-0.0882072319233663	-0.10063207289102	2	1	1	4	4	1	4	4	4	4	4	1
-0.662281650218087	0.0779141976895212	0.647953934986459	2	2	1	2	4	1	4	3	4	4	3	1
-1.050836991677	1.44857504070421	0.640278474387902	2	2	1	7	4	1	4	2	1	3	3	1
0.852528718620717	0.746560913152707	0.000279862756529426	2	2	2	1	8	1	6	5	4	4	4	1
-0.562020577797996	0.466285981064147	0.0714385568070502	2	2	1	2	4	1	4	4	4	4	4	1
-0.899223939184014	1.19982476445915	0.582096312427665	1	2	3	3	4	1	4	3	4	4	4	1
-0.992331132223133	0.926464881448842	-0.405352930422804	2	2	1	2	4	3	4	4	1	4	4	1
-0.394765234860088	-0.6938881344674	1.0806197705477	1	2	2	5	3	1	4	3	4	4	4	1
-1.24314309529637	-0.708205178425646	0.321054298113625	1	2	2	2	5	3	4	4	4	4	4	1
0.203530327193284	-0.312703965049873	0.633013616598187	2	2	2	1	6	1	6	4	5	4	4	1
-1.24958685229032	0.395143029464636	0.313114472601355	1	2	5	7	3	1	3	2	1	4	4	1
-0.964489007954014	-0.748891842642019	0.434148663736923	2	2	3	3	4	1	3	3	1	4	4	1
-0.489964239538745	0.922190677649032	0.770395706234239	1	2	5	2	6	1	6	4	1	4	4	1
-0.512774738839646	-1.02891999985907	0.926120391391245	2	2	2	2	8	1	6	5	5	4	4	1
-0.538234782111181	-0.239953396160475	0.184844667497197	2	2	5	2	4	1	4	3	4	4	4	1
-0.381731773670082	-0.0746807650805075	-0.17566959629357	2	1	1	1	8	1	6	5	1	4	4	1
0.736793038459258	0.0792984347042166	0.796575534319133	1	2	1	1	8	1	6	4	4	4	4	1
-0.304835008890667	0.535297232494633	0.0136681044379634	2	2	1	2	4	1	4	4	4	4	4	1
-0.878565655211826	-0.498488428006057	1.28926770896511	2	1	2	7	3	1	2	3	1	4	4	1
-0.826340994845067	-0.63954122520603	1.3588004492135	2	2	1	3	3	1	3	3	1	4	4	1
-0.484715439683753	0.490349000753795	-1.0886290357163	1	2	1	1	6	1	6	4	5	4	4	1
-1.27310035322609	-0.424499696401905	0.7230831378218	1	2	1	7	3	1	3	3	1	4	4	1
-0.420523821488167	-0.199020606875577	0.151677812594203	1	2	5	4	4	1	4	4	4	4	4	1
-1.16472723408274	0.319340489156455	0.515143772902713	2	2	2	3	4	4	4	4	1	4	4	1
0.0530356229479783	0.205056457139686	0.127381801010671	1	2	5	2	6	1	4	5	1	4	4	1
-0.936834159957188	-0.885795645707072	0.846307289136157	1	2	1	7	3	1	3	2	1	4	4	1
1.18934964232976	1.32059631453773	0.778253783020714	2	2	1	2	8	3	6	5	5	4	4	1
0.143522313389087	-0.609396970658502	0.0811020571232523	2	2	1	2	4	1	4	3	4	4	4	1
1.49435826981489	1.77125456829909	0.92438912309822	2	2	1	1	8	2	8	6	5	4	4	1
0.0291008717959392	-0.52631396732773	-0.890043936574884	2	1	1	1	8	1	3	4	4	4	4	1
0.519281411435586	-0.624165558017057	-0.131413429793318	2	2	1	2	4	1	4	3	5	4	4	1
-0.558302134676864	0.650496072620248	0.604731092375768	1	2	5	4	4	1	4	4	1	4	4	1
0.290746931049705	-2.21354448851763	-1.55532551492477	2	2	1	3	4	4	4	3	4	4	4	1
0.348789963012223	-1.44023046752827	0.0945668153660508	2	2	1	1	6	1	4	4	4	4	4	1
2.45899850997975	1.45854637535781	1.29757908204065	2	2	1	2	8	1	8	6	1	4	4	1
2.29903833230426	0.740277722986072	-0.0257037643332895	2	2	1	1	8	2	8	6	4	4	4	1
0.562444511727067	-0.788561389172943	-0.660023899868164	2	2	1	2	4	1	4	3	4	4	4	1
-0.83011384222278	1.031354797201	0.11033758700485	2	2	2	2	8	1	6	4	5	3	3	1
-1.03407398159181	0.80401148987135	-0.0872568935786852	1	3	5	3	4	4	4	3	1	3	3	1
-0.798464170751675	-1.44630038667792	0.0324032740152527	2	3	1	3	3	1	3	2	4	4	4	1
-0.912467002471492	0.888070299733367	-0.173625540733002	2	3	1	2	6	3	6	4	5	4	4	1
2.11132509824393	0.534609292920617	-0.120470206830402	2	3	5	2	6	3	6	5	4	4	4	1
0.211513868358195	-1.34364452657553	0.238886528539537	1	3	5	3	4	4	4	3	4	4	4	1
-0.68167789223811	-0.133815734351154	-0.249294220323702	1	3	2	5	3	4	3	2	4	4	4	1
0.486066378097296	-0.379934683178933	0.0405331743898395	2	3	2	2	6	1	6	4	5	4	4	1
0.13179143592852	0.0304295156875169	-0.317021748886462	1	3	2	3	4	4	4	3	4	4	4	1
-0.882631101082897	0.962923857992166	0.205156812778649	2	3	5	1	8	1	6	4	5	4	4	1
-0.67042076290173	1.38581557349075	0.737420755565686	1	3	1	2	6	1	6	4	4	4	4	1
-0.65005261837421	1.03814552137707	-0.191206852470997	2	3	1	3	4	4	4	4	1	4	4	1
-0.300128823371336	0.189385595756424	0.0685765277897564	1	3	1	4	4	4	4	4	1	4	4	1
0.795941063787405	0.527570882100506	-0.216189755483392	2	3	1	1	8	1	5	4	5	4	4	1
1.23457396111303	0.548438864250572	-0.00350721015809712	1	3	1	2	6	2	8	5	4	3	3	1
-0.658040066838327	1.31440518266808	1.05674474346915	1	4	5	2	6	1	6	4	5	4	4	1
-0.0845938713105026	-0.490971894833982	0.158046550251778	1	3	2	2	6	1	5	4	4	4	4	1
-0.608857020633722	-1.13756289915772	0.319245897280017	2	3	1	5	3	1	3	2	4	4	4	1
1.77684808893592	1.1104328883022	0.606099598996372	1	3	1	1	9	2	8	6	1	4	4	1
0.576328385252523	-0.160287915587286	0.100604597568281	2	3	2	1	8	3	6	5	4	4	4	1
0.952293760738801	-2.13635296135355	-2.61688340314817	2	3	1	4	4	1	4	4	4	4	4	1
0.211032388887306	-0.57953677808982	0.11624787200886	1	3	1	3	4	4	4	3	5	4	4	1
-0.828731953722505	-0.160369333493859	0.100468584261076	2	3	1	5	3	1	3	2	4	4	4	1
-1.2278145358527	1.31843948600203	0.433752727185955	2	3	5	3	4	4	4	3	4	4	4	1
-0.869602924345531	1.08546394378217	0.0632120590627078	2	3	3	2	6	3	6	5	4	4	4	1
1.45915976136191	-2.27171362045128	-7.33782811386651	1	3	1	2	4	1	4	3	4	4	4	1
-1.06670211520007	1.0199881631996	0.455388100197015	1	3	1	4	6	1	6	5	5	4	4	1
-0.488948629576316	-0.994468937439607	0.467091603357039	2	3	5	5	3	1	3	2	1	4	4	1
-0.2913003726271	1.42572404158711	0.0933532149758072	2	3	4	2	6	1	6	5	4	4	4	1
0.886146767500563	-0.0223947298369599	0.233362951933851	1	3	1	1	8	1	6	5	4	4	4	1
-1.050836991677	1.44857504070421	0.640278474387902	2	3	1	7	4	1	3	2	1	3	3	1
-1.1114717434836	-0.21813544049158	-3.02294156043391	2	3	1	5	3	1	3	2	4	4	4	1
-0.562020577797996	0.466285981064147	0.0714385568070502	2	3	1	2	4	1	4	4	4	4	4	1
0.744500974834665	-0.843553208307603	-0.296953494356073	1	3	1	2	4	1	4	3	4	4	4	1
-0.899223939184014	1.19982476445915	0.582096312427665	1	3	3	3	4	1	4	3	4	4	4	1
-0.488948629576316	-0.994468937439607	0.467091603357039	1	3	5	5	3	1	3	2	1	4	4	1
-0.992331132223133	0.926464881448842	-0.405352930422804	1	3	1	2	4	3	4	4	1	4	4	1
-1.24958685229032	0.395143029464636	0.313114472601355	1	3	5	7	3	1	3	2	1	4	4	1
0.886146767500563	-0.0223947298369599	0.233362951933851	1	3	1	1	8	1	6	5	4	4	4	1
-0.519912766791885	1.4207189259615	0.155931684320833	2	3	1	1	9	2	8	6	1	4	4	1
-0.870813574225626	-0.217614700973716	0.638237470899822	2	3	1	5	3	1	3	2	4	4	4	1
-0.472406541152367	0.222073448839945	-1.08875088292725	1	3	2	1	8	1	6	4	4	2	3	0
-0.568727981634845	1.11013093811901	0.184698864457451	2	3	1	2	6	1	6	4	4	4	4	1
-0.873017463371947	0.278230174719342	0.239052507844708	1	3	5	1	8	1	6	5	4	4	4	1
-1.02155515358632	0.468470438120264	0.188646938771349	2	3	5	2	4	4	4	4	5	3	3	1
-0.0583184768386321	1.22423998118227	-0.70448940033945	1	4	1	2	4	1	4	3	4	2	3	0
-1.36969625443149	-0.711318898376583	0.340188754544335	2	4	1	7	3	1	3	2	4	4	4	1
-1.41638291679894	-0.590374934025355	0.153987905523059	2	4	5	1	6	1	6	4	5	4	4	1
-0.27201728064526	0.0596093944202823	0.36298254993711	1	3	1	1	8	1	6	4	5	4	4	1
-1.54924232465072	-0.538431727218977	0.214945337904199	1	3	5	3	4	1	4	3	4	4	4	1
-0.457114750063438	0.645986230367175	0.063590732907753	2	4	1	2	6	4	4	4	5	4	4	1
0.0208616678633527	1.42849224676881	0.845248301646181	2	4	1	1	9	2	8	6	4	4	4	1
-0.0645865119868959	0.154181239976399	-0.511858615150996	2	4	1	2	4	1	4	3	5	2	2	0
0.858603994655544	-0.277052661593499	0.166691206657612	2	4	2	1	8	1	6	4	1	3	3	0
-1.15856845496847	0.276869147474877	0.221910615332194	1	4	1	2	6	1	6	4	4	4	4	1
-0.393219566924273	-0.678095953994436	-0.177979179782545	1	4	5	4	6	1	4	3	4	4	4	1
-0.724491915433957	-0.971009115597949	0.15468283888737	2	4	5	7	3	1	3	2	4	3	4	1
-0.631745479546901	1.37107535608934	0.209859559845067	2	3	2	3	4	4	4	3	5	4	4	1
-1.08460735401543	0.925366564963833	-0.31718823046069	2	3	1	1	8	1	6	4	5	4	4	1
-1.16717791730616	-0.0703507049135124	-0.626522094213361	2	4	1	2	6	1	6	5	4	4	4	1
-0.741344623538134	0.907330435619687	0.867152362580507	2	3	1	4	4	4	4	5	5	4	4	1
0.454762298428928	1.43824847139057	0.853810849644783	2	4	5	8	8	1	6	5	4	3	3	1
0.538258073733216	1.44349858479332	0.281512530150987	1	3	1	4	6	5	6	6	4	4	4	1
0.961125134220786	0.892026669035613	0.653462827827397	2	4	4	2	8	3	8	6	5	4	4	1
-0.868399664297033	0.181565847791852	0.206882516439591	1	4	5	7	3	1	3	2	4	3	4	1
0.329249810269098	1.01443234639535	-0.0141827295555169	2	4	1	1	8	1	8	5	1	4	4	1
-0.968743684088275	1.03533165047306	0.0994664695619744	1	4	5	2	4	1	4	4	5	3	3	1
-0.929136437101596	0.502999031568524	0.329738506104803	2	3	1	4	6	5	4	4	5	4	4	1
-0.910597952976983	0.97451223515017	-0.0920171618817097	2	4	5	3	6	1	4	4	1	4	4	1
-0.290199472971111	1.09619599821076	0.157116252088813	1	4	1	2	6	1	4	4	4	4	4	1
-1.46331695467193	-0.469841082384505	0.51088229411974	1	4	5	5	3	4	3	3	4	4	4	1
-1.3285435179129	-0.522859683635097	0.313011963453871	1	3	2	3	4	4	4	3	5	4	4	1
-0.989259744225947	0.0898905670133498	0.0436759262318084	1	4	1	2	6	1	4	4	1	4	4	1
-0.229715689513297	0.5179850155138	0.831276625926286	1	4	1	1	8	1	6	5	4	4	4	1
-0.331686300246853	0.781221306632983	0.0844990188824147	2	4	1	2	6	1	4	4	4	4	4	1
0.620226565107711	1.52682791227214	0.428363245133741	2	3	1	2	6	1	6	4	1	4	4	1
-0.535900547407609	-0.148850580449435	-0.22151932311486	2	3	1	3	4	1	4	3	4	4	4	1
-0.00803564720607515	-0.63849832029057	0.152056486439248	2	3	1	2	4	1	4	3	4	4	4	1
-0.488948629576316	-0.994468937439607	0.467091603357039	1	3	5	5	3	1	3	2	1	4	4	1
0.886146767500563	-0.0223947298369599	0.233362951933851	2	4	1	1	8	1	6	5	4	4	4	1
-0.0918953736089489	-1.46447746716532	0.223823867871698	2	4	1	3	4	4	4	3	4	4	4	0
0.348789963012223	-1.44023046752827	0.0945668153660508	2	3	1	1	6	1	4	4	4	4	4	0
2.29903833230426	0.740277722986072	-0.0257037643332895	2	4	1	1	8	2	8	6	4	4	4	0
0.562444511727067	-0.788561389172943	-0.660023899868164	2	4	1	2	4	1	4	4	4	4	4	0
-0.798464170751675	-1.44630038667792	0.0324032740152527	2	4	1	3	3	1	3	2	4	4	4	0
2.11132509824393	0.534609292920617	-0.120470206830402	2	3	5	2	6	3	6	5	4	4	4	0
0.347687216007201	-1.25523410719326	0.259874758435592	1	1	5	3	4	4	4	3	4	4	4	0
-0.852816675696099	-0.192959425891954	0.395667782595985	1	1	2	5	3	4	3	2	4	4	4	0
0.486066378097296	-0.379934683178933	0.0405331743898395	2	2	2	2	6	1	6	4	5	4	4	0
0.360149903639826	-0.625386956155706	0.0428984309554547	1	2	2	3	4	4	4	3	4	4	4	0
0.795941063787405	0.527570882100506	-0.216189755483392	2	1	1	1	8	1	5	4	5	4	4	0
1.22349105050373	0.924363869623154	-0.719720509600338	1	1	1	1	8	2	8	6	5	4	4	1
-0.67090029377535	-0.837415639444435	0.289282341001807	2	2	1	3	4	1	4	3	4	4	4	1
0.243979611571437	-0.59559704704021	0.0582694825810168	2	2	1	2	4	3	4	4	4	4	4	1
-0.758010534466222	-0.94345843892871	0.291874595429096	2	1	1	5	4	4	4	2	4	4	4	1
0.481815431340835	0.193809660961442	-1.3915512693768	1	2	1	2	6	2	8	5	4	3	3	0
0.954457995152879	-0.0725592426392054	-0.0930454706275935	1	1	1	1	8	1	6	5	5	4	4	1
-0.130588997754017	-1.42185013648488	0.23815590513264	2	1	5	2	4	1	4	3	4	4	4	1
-0.0845938713105026	-0.490971894833982	0.158046550251778	1	2	2	2	6	1	5	4	4	4	4	0
0.104886841289276	-0.439112934985104	-0.130750571222235	2	2	2	2	6	1	6	3	4	3	3	1
-0.608857020633722	-1.13756289915772	0.319245897280017	2	2	1	5	3	1	3	2	4	4	4	0
0.138198443993271	-0.587708249082206	0.0113959643829729	2	2	1	1	8	1	6	4	1	4	4	1
0.576328385252523	-0.160287915587286	0.100604597568281	2	2	2	1	8	3	6	5	4	4	4	0
0.274371791642277	-0.499297829699941	0.0323841942790276	1	2	1	1	6	1	6	4	4	3	3	1
0.108629107395397	-0.582012780231639	0.30650931564746	2	2	1	4	4	1	4	4	4	4	4	0
-0.317060982376338	0.00886141488462841	0.740107278184066	2	1	2	2	6	1	4	4	1	4	4	0
0.211032388887306	-0.57953677808982	0.11624787200886	1	1	1	3	4	4	4	3	5	4	4	0
-0.828731953722505	-0.160369333493859	0.100468584261076	2	2	1	5	3	1	3	2	4	4	4	0
-0.00803564720607515	-0.63849832029057	0.152056486439248	1	1	1	2	4	1	4	3	4	4	4	0
-0.488948629576316	-0.994468937439607	0.467091603357039	2	2	5	5	3	1	3	2	1	4	4	0
0.886146767500563	-0.0223947298369599	0.233362951933851	1	1	1	1	8	1	6	5	4	4	4	0
-0.828731953722505	-0.160369333493859	0.100468584261076	2	2	1	5	3	1	3	2	4	4	4	0
-0.00803564720607515	-0.63849832029057	0.152056486439248	1	2	1	2	4	1	4	3	4	4	4	0
-1.11277608144705	2.33930685365469	-3.68404618494822	2	2	1	5	3	1	3	2	4	4	4	0
0.441695294649163	-0.582122788747845	0.911212253869477	1	2	5	5	3	1	3	2	1	4	4	0
-0.488948629576316	-0.994468937439607	0.467091603357039	1	1	5	5	3	1	3	2	1	4	4	0
-0.472406541152367	0.222073448839945	-1.08875088292725	2	2	1	1	8	1	6	4	4	2	3	0
3.80388289433878	-0.927148755666208	-0.733950667469329	1	2	1	1	8	1	6	4	1	3	3	0
-0.0583184768386321	1.22423998118227	-0.70448940033945	2	2	1	2	4	1	4	3	4	2	3	0
2.46258605606733	-1.1387714908551	0.724448413512333	1	1	1	2	4	1	4	3	5	2	2	0
-0.0645865119868959	0.154181239976399	-0.511858615150996	1	2	1	2	4	1	4	3	5	2	2	0
0.960203097217964	-0.961263315474871	0.283616302337539	2	2	2	1	8	1	6	4	1	3	3	0
0.886146767500563	-0.0223947298369599	0.233362951933851	1	2	1	1	8	1	6	5	4	4	4	0
-0.472406541152367	0.222073448839945	-1.08875088292725	1	1	2	1	8	1	6	4	4	2	3	0
-0.0583184768386321	1.22423998118227	-0.70448940033945	1	1	1	2	4	1	4	3	4	2	3	0
-0.0645865119868959	0.154181239976399	-0.511858615150996	2	1	1	2	4	1	4	3	5	2	2	0
0.858603994655544	-0.277052661593499	0.166691206657612	2	2	2	1	8	1	6	4	1	3	3	0
-0.0918953736089489	-1.46447746716532	0.223823867871698	2	2	1	3	4	4	4	3	4	4	4	0
0.348789963012223	-1.44023046752827	0.0945668153660508	2	3	1	1	6	1	4	4	4	4	4	0
2.29903833230426	0.740277722986072	-0.0257037643332895	2	2	1	1	8	2	8	6	4	4	4	0
0.562444511727067	-0.788561389172943	-0.660023899868164	2	3	1	2	4	1	4	4	4	4	4	0
-0.798464170751675	-1.44630038667792	0.0324032740152527	2	3	1	3	3	1	3	2	4	4	4	0
2.11132509824393	0.534609292920617	-0.120470206830402	2	3	5	2	6	3	6	5	4	4	4	0
0.347687216007201	-1.25523410719326	0.259874758435592	1	3	5	3	4	4	4	3	4	4	4	0
0.858603994655544	-0.277052661593499	0.166691206657612	2	2	2	1	8	1	6	4	1	3	3	0
-0.852816675696099	-0.192959425891954	0.395667782595985	1	2	2	5	3	4	3	2	4	4	4	0
2.94137101489711	-0.383093003295966	0.906119387077938	2	3	1	2	4	1	4	3	5	4	2	0
0.486066378097296	-0.379934683178933	0.0405331743898395	2	3	2	2	6	1	6	4	5	4	4	0
-0.0583184768386321	1.22423998118227	-0.70448940033945	1	3	1	2	4	1	4	3	4	2	3	0
0.360149903639826	-0.625386956155706	0.0428984309554547	1	3	2	3	4	4	4	3	4	4	4	0
0.795941063787405	0.527570882100506	-0.216189755483392	2	2	1	1	8	1	5	4	5	4	4	0
0.481815431340835	0.193809660961442	-1.3915512693768	1	3	1	2	6	2	8	5	4	3	3	0
-0.0845938713105026	-0.490971894833982	0.158046550251778	1	2	2	2	6	1	5	4	4	4	4	0
-0.608857020633722	-1.13756289915772	0.319245897280017	2	2	1	5	3	1	3	2	4	4	4	0
0.576328385252523	-0.160287915587286	0.100604597568281	2	3	2	1	8	3	6	5	4	4	4	0
0.108629107395397	-0.582012780231639	0.30650931564746	2	3	1	4	4	1	4	4	4	4	4	0
-0.784447087152234	0.254251199191784	-2.20441986383775	1	3	2	1	8	1	6	4	4	2	3	0
0.211032388887306	-0.57953677808982	0.11624787200886	1	3	1	3	4	4	4	3	5	4	4	0
-0.828731953722505	-0.160369333493859	0.100468584261076	2	3	1	5	3	1	3	2	4	4	4	0
-0.828731953722505	-0.160369333493859	0.100468584261076	2	2	1	5	3	1	3	2	4	4	4	0
-0.00803564720607515	-0.63849832029057	0.152056486439248	1	2	1	2	4	1	4	3	4	4	4	0
0.886146767500563	-0.0223947298369599	0.233362951933851	1	3	1	1	8	1	6	5	4	4	4	0
-0.488948629576316	-0.994468937439607	0.467091603357039	2	3	5	5	3	1	3	2	1	4	4	0
-0.488948629576316	-0.994468937439607	0.467091603357039	2	3	5	5	3	1	3	2	1	4	4	0
0.886146767500563	-0.0223947298369599	0.233362951933851	1	3	1	1	8	1	6	5	4	4	4	0
-0.24411433033187	-0.751802372893183	0.0195818319877879	1	2	1	2	4	1	4	3	4	4	4	0
-0.828731953722505	-0.160369333493859	0.100468584261076	2	3	1	5	3	1	4	2	4	4	4	0
0.211032388887306	-0.57953677808982	0.11624787200886	1	2	1	3	4	4	4	3	5	4	4	0
0.108629107395397	-0.582012780231639	0.30650931564746	2	2	1	4	4	1	4	4	4	4	4	0
1.13555908081387	-0.306601713781208	0.260793506603622	2	3	2	1	8	3	6	5	4	4	4	0
-0.608857020633722	-1.13756289915772	0.319245897280017	2	3	1	5	3	1	3	2	4	4	4	0
0.886146767500563	-0.0223947298369599	0.233362951933851	1	3	1	1	8	1	6	5	4	4	4	0
0.869109318534704	-0.266216274802942	-5.88008177657877	2	2	2	1	8	1	6	4	1	3	3	0
-0.212907942185437	-0.538050800576291	-0.411393676075658	1	2	1	2	4	1	4	3	5	3	2	0
2.48564632803459	-0.620499666879414	0.838074759912211	1	3	1	2	4	1	4	3	5	2	2	0
-0.0583184768386321	1.22423998118227	-0.70448940033945	2	3	1	2	4	1	4	3	4	2	3	0
3.80388289433878	-0.927148755666208	-0.733950667469329	1	3	1	1	8	1	6	4	1	3	3	0
-0.472406541152367	0.222073448839945	-1.08875088292725	2	3	1	1	8	2	6	4	4	2	3	0
-0.491299158541714	-0.316803124370704	0.26284456797507	1	3	5	5	3	1	3	2	1	4	4	0
0.441695294649163	-0.582122788747845	0.911212253869477	1	2	5	5	3	1	3	2	1	4	4	0
-1.11277608144705	2.33930685365469	-3.68404618494822	2	4	1	5	3	1	3	2	4	4	4	0
0.109675313416939	-0.597565531005672	0.118889631536254	1	3	1	2	4	1	4	3	4	4	4	0
-0.828731953722505	-0.160369333493859	0.100468584261076	2	4	1	5	3	1	3	2	4	4	4	0
-0.472406541152367	0.222073448839945	-1.08875088292725	2	3	1	1	8	1	6	4	4	2	3	0
-0.472406541152367	0.222073448839945	-1.08875088292725	1	4	2	1	8	1	6	4	4	2	3	0
-0.0583184768386321	1.22423998118227	-0.70448940033945	1	4	1	2	4	1	4	3	4	2	3	0
-0.0645865119868959	0.154181239976399	-0.511858615150996	2	4	1	2	4	1	4	3	5	2	2	0
0.858603994655544	-0.277052661593499	0.166691206657612	2	3	2	1	8	1	6	4	1	3	3	0
-0.0918953736089489	-1.46447746716532	0.223823867871698	2	3	1	3	4	4	4	3	4	4	4	0
0.348789963012223	-1.44023046752827	0.0945668153660508	2	4	1	1	6	1	4	4	4	4	4	0
3.80388289433878	-0.927148755666208	-0.733950667469329	1	4	1	1	8	1	6	4	1	3	3	0
0.687322450576496	1.02915491692371	-0.49090418829233	2	4	1	2	4	1	4	3	4	3	2	0
2.57667857837266	-1.09934236316124	0.294473744899209	1	4	1	2	4	1	4	3	5	2	2	0
0.433137286642718	0.259597696215059	0.000570855420447091	1	4	1	2	4	1	4	3	5	2	2	0
0.960203097217964	-0.961263315474871	0.283616302337539	2	3	2	1	8	1	6	4	1	3	3	0
0.886146767500563	-0.0223947298369599	0.233362951933851	1	3	1	1	8	1	6	5	4	4	4	0
-0.608857020633722	-1.13756289915772	0.319245897280017	2	4	1	5	3	1	3	2	4	4	4	0
0.576328385252523	-0.160287915587286	0.100604597568281	2	3	2	1	8	3	6	5	4	4	4	0
0.108629107395397	-0.582012780231639	0.30650931564746	1	4	1	4	4	1	4	4	4	4	4	0
0.211032388887306	-0.57953677808982	0.11624787200886	2	3	1	3	4	4	4	3	5	4	4	0
2.29903833230426	0.740277722986072	-0.0257037643332895	2	4	1	1	8	2	8	6	4	4	4	0
0.562444511727067	-0.788561389172943	-0.660023899868164	2	4	1	2	4	1	4	4	4	4	4	0
-0.798464170751675	-1.44630038667792	0.0324032740152527	2	4	1	3	3	1	3	2	4	4	4	0
2.11132509824393	0.534609292920617	-0.120470206830402	2	4	5	2	6	3	6	5	4	4	4	0
0.347687216007201	-1.25523410719326	0.259874758435592	1	4	5	3	4	4	4	3	4	4	4	0
-0.852816675696099	-0.192959425891954	0.395667782595985	1	4	2	5	3	4	3	2	4	4	4	0
0.486066378097296	-0.379934683178933	0.0405331743898395	2	4	2	2	6	1	6	4	5	4	4	0
0.360149903639826	-0.625386956155706	0.0428984309554547	1	3	2	3	4	4	4	3	4	4	4	0
0.795941063787405	0.527570882100506	-0.216189755483392	2	3	1	1	8	1	5	4	5	4	4	0
0.481815431340835	0.193809660961442	-1.3915512693768	1	3	1	2	6	2	8	5	4	3	3	0
-0.0845938713105026	-0.490971894833982	0.158046550251778	1	4	2	2	6	1	5	4	4	4	4	0
1.82725137933694	-2.37522800753152	-3.19963549899155	2	4	1	5	3	1	3	2	4	4	4	0
-0.608857020633722	-1.13756289915772	0.319245897280017	2	3	1	5	3	1	3	2	4	4	4	0
0.109675313416939	-0.597565531005672	0.118889631536254	1	4	1	2	4	1	4	3	4	4	4	0
0.576328385252523	-0.160287915587286	0.100604597568281	2	4	2	1	8	3	6	5	4	4	4	0
0.108629107395397	-0.582012780231639	0.30650931564746	2	3	1	4	4	1	4	4	4	4	4	0
-0.488948629576316	-0.994468937439607	0.467091603357039	2	3	5	5	3	1	3	2	1	4	4	0
0.211032388887306	-0.57953677808982	0.11624787200886	1	3	1	3	4	4	4	3	5	4	4	0
1.08491385613494	0.605086495001508	-0.315731651887989	2	4	1	1	8	1	6	5	4	4	4	0
-0.828731953722505	-0.160369333493859	0.100468584261076	2	4	1	5	3	1	3	2	4	4	4	0
-0.00803564720607515	-0.63849832029057	0.152056486439248	1	4	1	2	4	1	4	3	4	4	4	0
-0.828731953722505	-0.160369333493859	0.100468584261076	2	4	1	5	3	1	3	2	4	4	4	0
-0.488948629576316	-0.994468937439607	0.467091603357039	2	3	5	5	3	1	3	2	1	4	4	0
-0.472406541152367	0.222073448839945	-1.08875088292725	1	2	2	1	8	1	6	4	4	2	2	0
0.886146767500563	-0.0223947298369599	0.233362951933851	1	2	1	1	8	1	6	5	4	4	4	0
-0.037505560847243	0.594051798210734	-0.446087280158433	1	1	1	2	4	1	4	3	4	2	3	0
-0.828731953722505	-0.160369333493859	0.100468584261076	2	2	1	5	3	1	3	2	4	4	4	0
-0.00803564720607515	-0.63849832029057	0.152056486439248	1	2	1	2	4	1	4	3	4	4	4	0
-0.0645865119868959	0.154181239976399	-0.511858615150996	2	2	1	2	4	1	4	3	5	2	2	0
0.858603994655544	-0.277052661593499	0.166691206657612	2	2	2	1	8	1	6	4	1	4	3	0
-1.11277608144705	2.33930685365469	-3.68404618494822	2	2	1	5	3	1	3	2	4	4	4	0
0.441695294649163	-0.582122788747845	0.911212253869477	1	2	5	5	3	1	3	2	1	4	4	0
-0.488948629576316	-0.994468937439607	0.467091603357039	1	2	5	5	3	1	3	2	1	4	4	0
0.065546118425186	-0.61882516635269	-0.216416863723401	2	2	1	3	4	4	4	3	5	4	4	0
1.02090004988263	0.364696212550073	0.0072772168505222	2	2	2	1	8	1	6	4	1	3	3	0
-0.824294754500355	-0.301868195667976	-0.0229627705406467	2	1	1	5	3	1	3	2	4	4	4	0
-0.00803564720607515	-0.63849832029057	0.152056486439248	1	2	1	2	4	1	4	3	4	4	4	0
0.858603994655544	-0.277052661593499	0.166691206657612	2	2	2	1	8	1	6	4	1	2	2	0
-0.488948629576316	-0.994468937439607	0.467091603357039	2	2	5	5	3	1	3	2	1	4	4	0
0.14893893580909	1.38525564116176	-0.825141377028241	1	2	1	2	4	1	4	3	4	2	3	0
0.928850129481491	0.0269741827224529	0.247709231006265	2	1	1	1	8	1	6	5	4	4	4	0
-0.472406541152367	0.222073448839945	-1.08875088292725	1	2	2	1	8	1	6	4	4	2	3	0
-0.828731953722505	-0.160369333493859	0.100468584261076	2	2	1	5	3	1	3	2	4	4	4	0
0.108629107395397	-0.582012780231639	0.30650931564746	1	2	1	4	4	1	4	4	4	4	4	0
0.211032388887306	-0.57953677808982	0.11624787200886	2	2	1	3	4	4	4	3	5	4	4	0
-0.828731953722505	-0.160369333493859	0.100468584261076	2	2	1	5	3	1	3	2	4	4	4	0
-0.00803564720607515	-0.63849832029057	0.152056486439248	1	1	1	2	4	1	4	3	4	4	4	0
-0.488948629576316	-0.994468937439607	0.467091603357039	2	2	5	5	3	1	3	2	1	4	4	0
0.886146767500563	-0.0223947298369599	0.233362951933851	2	2	1	1	8	1	6	5	4	4	4	0
-0.828731953722505	-0.160369333493859	0.100468584261076	2	2	1	5	3	1	3	2	4	4	4	0
-0.472406541152367	0.222073448839945	-1.08875088292725	1	2	2	1	8	1	6	4	4	2	3	0
-0.0583184768386321	1.22423998118227	-0.70448940033945	1	1	1	2	4	1	4	3	4	2	3	0
-0.0645865119868959	0.154181239976399	-0.511858615150996	2	2	1	2	4	1	4	3	5	2	2	0
0.858603994655544	-0.277052661593499	0.166691206657612	2	2	2	1	8	1	6	4	1	3	3	0
0.211032388887306	-0.57953677808982	0.11624787200886	2	2	1	3	4	4	4	3	5	4	4	0
-0.828731953722505	-0.160369333493859	0.100468584261076	2	2	1	5	3	1	3	2	4	4	4	0
-0.00803564720607515	-0.63849832029057	0.152056486439248	1	1	1	2	4	1	4	3	4	4	4	0
-0.488948629576316	-0.994468937439607	0.467091603357039	2	2	5	5	3	1	3	2	1	4	4	0
0.886146767500563	-0.0223947298369599	0.233362951933851	2	2	1	1	8	1	6	5	4	4	4	0
-0.828731953722505	-0.160369333493859	0.100468584261076	2	2	1	5	3	1	3	2	4	4	4	0
-0.472406541152367	0.222073448839945	-1.08875088292725	1	2	2	1	8	1	6	4	4	2	3	0
-0.0583184768386321	1.22423998118227	-0.70448940033945	1	2	1	2	4	1	4	3	4	2	3	0
-0.0645865119868959	0.154181239976399	-0.511858615150996	1	2	1	2	4	1	4	3	5	2	2	0
0.858603994655544	-0.277052661593499	0.166691206657612	2	2	2	1	8	1	6	4	1	3	3	0
-0.472406541152367	0.222073448839945	-1.08875088292725	1	3	2	1	8	1	6	4	4	2	3	0
-0.0937061453654055	1.16534872243471	-0.648906022649017	1	3	1	2	4	1	4	3	4	2	3	0
-0.0645865119868959	0.154181239976399	-0.511858615150996	1	2	1	2	4	1	4	3	5	2	2	0
0.858603994655544	-0.277052661593499	0.166691206657612	2	3	2	1	8	1	6	4	1	3	3	0
-0.0918953736089489	-1.46447746716532	0.223823867871698	2	3	1	3	4	4	4	3	4	4	4	0
0.348789963012223	-1.44023046752827	0.0945668153660508	2	3	1	1	6	1	4	4	4	4	4	0
2.29903833230426	0.740277722986072	-0.0257037643332895	2	3	1	1	8	2	8	6	4	4	4	0
0.562444511727067	-0.788561389172943	-0.660023899868164	2	2	1	2	4	1	4	4	4	4	4	0
-0.798464170751675	-1.44630038667792	0.0324032740152527	2	2	1	3	3	1	3	2	4	4	4	0
2.11132509824393	0.534609292920617	-0.120470206830402	2	3	5	2	6	3	6	5	4	4	4	0
0.347687216007201	-1.25523410719326	0.259874758435592	1	3	5	3	4	4	4	3	4	4	4	0
-0.852816675696099	-0.192959425891954	0.395667782595985	1	3	2	5	3	4	3	2	4	4	4	0
0.486066378097296	-0.379934683178933	0.0405331743898395	2	3	2	2	6	1	6	4	5	4	4	0
0.360149903639826	-0.625386956155706	0.0428984309554547	1	2	2	3	4	4	4	3	4	4	4	0
0.795941063787405	0.527570882100506	-0.216189755483392	2	3	1	1	8	1	5	4	5	4	4	0
0.481815431340835	0.193809660961442	-1.3915512693768	1	2	1	2	6	2	8	5	4	3	3	0
-0.0845938713105026	-0.490971894833982	0.158046550251778	1	2	2	2	6	1	5	4	4	4	4	0
-0.608857020633722	-1.13756289915772	0.319245897280017	2	3	1	5	3	1	3	2	4	4	4	0
0.576328385252523	-0.160287915587286	0.100604597568281	2	3	2	1	8	3	6	5	4	4	4	0
0.108629107395397	-0.582012780231639	0.30650931564746	2	3	1	4	4	1	4	4	4	4	4	0
0.211032388887306	-0.57953677808982	0.11624787200886	1	3	1	3	4	4	4	3	5	4	4	0
-0.828731953722505	-0.160369333493859	0.100468584261076	2	3	1	5	3	1	3	2	4	4	4	0
-0.00803564720607515	-0.63849832029057	0.152056486439248	1	2	1	2	4	1	4	3	4	4	4	0
-0.494555778059841	-1.25379474369001	0.222266466803163	2	2	5	5	3	1	3	2	1	4	4	0
0.886146767500563	-0.0223947298369599	0.233362951933851	1	3	1	1	8	1	6	5	4	4	4	0
-0.828731953722505	-0.160369333493859	0.100468584261076	2	2	1	5	3	1	3	2	4	4	4	0
-0.00803564720607515	-0.63849832029057	0.152056486439248	1	2	1	2	4	1	4	3	4	4	4	0
-1.11277608144705	2.33930685365469	-3.68404618494822	2	2	1	5	3	1	3	2	4	4	4	0
0.108629107395397	-0.582012780231639	0.30650931564746	2	3	1	4	4	1	4	4	4	4	4	0
-0.0583184768386321	1.22423998118227	-0.70448940033945	1	3	1	2	4	1	4	3	4	2	3	0
-0.0645865119868959	0.154181239976399	-0.511858615150996	1	3	1	2	4	1	4	3	5	2	2	0
-0.828731953722505	-0.160369333493859	0.100468584261076	1	3	1	5	3	1	3	2	4	4	4	0
-0.0645865119868959	0.154181239976399	-0.511858615150996	1	2	1	2	4	1	4	3	5	2	2	0
0.858603994655544	-0.277052661593499	0.166691206657612	2	3	2	1	8	1	6	4	1	3	3	0
-0.0645865119868959	0.154181239976399	-0.511858615150996	1	3	1	2	4	1	4	3	5	2	2	0
-0.212907942185437	-0.538050800576291	-0.411393676075658	1	3	1	2	4	1	4	3	5	3	2	0
0.869109318534704	-0.266216274802942	-5.88008177657877	2	2	2	1	8	1	6	4	1	3	3	0
0.886146767500563	-0.0223947298369599	0.233362951933851	1	2	1	1	8	1	6	5	4	4	4	0
-0.608857020633722	-1.13756289915772	0.319245897280017	2	3	1	5	3	1	3	2	4	4	4	0
1.13555908081387	-0.306601713781208	0.260793506603622	2	3	2	1	8	3	6	5	4	4	4	0
0.348789963012223	-1.44023046752827	0.0945668153660508	2	3	1	1	6	1	4	4	4	4	4	0
0.108629107395397	-0.582012780231639	0.30650931564746	2	3	1	4	4	1	4	4	4	4	4	0
0.211032388887306	-0.57953677808982	0.11624787200886	1	3	1	3	4	4	4	3	5	4	4	0
-0.828731953722505	-0.160369333493859	0.100468584261076	2	2	1	5	3	1	4	2	4	4	4	0
-0.24411433033187	-0.751802372893183	0.0195818319877879	1	4	1	2	4	1	4	3	4	4	4	0
-0.488948629576316	-0.994468937439607	0.467091603357039	2	3	5	5	3	1	3	2	1	4	4	0
0.886146767500563	-0.0223947298369599	0.233362951933851	1	4	1	1	8	1	6	5	4	4	4	0
-0.828731953722505	-0.160369333493859	0.100468584261076	2	3	1	5	3	1	3	2	4	4	4	0
-0.784447087152234	0.254251199191784	-2.20441986383775	1	4	2	1	8	1	6	4	4	2	3	0
-0.0583184768386321	1.22423998118227	-0.70448940033945	1	4	1	2	4	1	4	3	4	2	3	0
2.94137101489711	-0.383093003295966	0.906119387077938	2	4	1	2	4	1	4	3	5	4	2	0
0.858603994655544	-0.277052661593499	0.166691206657612	2	3	2	1	8	1	6	4	1	3	3	0
-0.472406541152367	0.222073448839945	-1.08875088292725	1	4	2	1	8	1	6	4	4	2	3	0
2.29903833230426	0.740277722986072	-0.0257037643332895	2	4	1	1	8	2	8	6	4	4	4	0
0.562444511727067	-0.788561389172943	-0.660023899868164	2	4	1	2	4	1	4	2	4	3	3	0
0.562444511727067	-0.788561389172943	-0.660023899868164	2	4	1	2	4	1	4	4	4	4	4	0
-0.421531925346474	-1.41329442160241	-0.116182745681562	2	4	1	3	3	1	3	2	4	4	4	0
2.51984514119095	0.799840551067409	-0.0575055171422377	2	4	5	2	6	3	6	5	4	4	4	0
0.32664640575564	-1.28385679093319	0.528759201754965	1	3	5	3	4	4	4	3	4	4	4	0
-0.852816675696099	-0.192959425891954	0.395667782595985	1	3	2	5	3	4	3	2	4	4	4	0
0.486066378097296	-0.379934683178933	0.0405331743898395	2	4	2	2	6	1	6	4	5	4	4	0
-0.892485044938476	-0.151610368055401	0.081139617069909	2	3	1	5	3	1	3	2	4	4	4	0
0.360149903639826	-0.625386956155706	0.0428984309554547	1	4	2	3	4	4	4	3	4	4	4	0
-0.00803564720607515	-0.63849832029057	0.152056486439248	1	3	1	2	4	1	4	3	4	4	4	0
0.795941063787405	0.527570882100506	-0.216189755483392	2	4	1	1	8	1	5	4	5	4	4	0
0.481815431340835	0.193809660961442	-1.3915512693768	1	4	1	2	6	2	8	5	4	3	3	0
-0.488948629576316	-0.994468937439607	0.467091603357039	2	4	5	5	3	1	3	2	1	4	4	0
-0.0845938713105026	-0.490971894833982	0.158046550251778	1	4	2	2	6	1	5	4	4	4	4	0
0.886146767500563	-0.0223947298369599	0.233362951933851	1	4	1	1	8	1	6	5	4	4	4	0
-0.611207549599119	-0.459897086088813	0.114998861898048	2	4	1	5	3	1	3	2	4	4	4	0
-0.828731953722505	-0.160369333493859	0.100468584261076	2	4	1	5	3	1	3	2	4	4	4	0
-0.00803564720607515	-0.63849832029057	0.152056486439248	1	3	1	2	4	1	4	3	4	4	4	0
-1.11277608144705	2.33930685365469	-3.68404618494822	2	3	1	5	3	1	3	2	4	4	4	0
0.303981689954511	-0.337108754351814	0.0586281377761721	2	3	2	1	8	2	6	5	4	4	4	0
0.441695294649163	-0.582122788747845	0.911212253869477	1	4	5	5	3	1	3	2	1	4	4	0
0.108629107395397	-0.582012780231639	0.30650931564746	1	4	1	4	4	1	4	4	5	4	4	0
-0.488948629576316	-0.994468937439607	0.467091603357039	1	3	5	5	3	1	3	2	1	4	4	0
-0.472406541152367	0.222073448839945	-1.08875088292725	2	4	1	1	8	1	6	4	4	2	3	0
0.211032388887306	-0.57953677808982	0.11624787200886	1	4	1	3	4	4	4	3	5	4	4	0
3.80388289433878	-0.927148755666208	-0.733950667469329	1	3	1	1	8	1	6	4	1	3	3	0
0.687322450576496	1.02915491692371	-0.49090418829233	2	3	1	2	4	1	4	3	4	3	2	0
2.57667857837266	-1.09934236316124	0.294473744899209	1	3	1	2	4	1	4	3	5	2	2	0
0.433137286642718	0.259597696215059	0.000570855420447091	1	4	1	2	4	1	4	3	5	2	2	0
0.960203097217964	-0.961263315474871	0.283616302337539	2	4	2	1	8	1	6	4	1	3	3	0
