# Supplementary material for: Association between receiving the Aksi Bergizi Social Behavioral Change Communication (SBCC) intervention and dietary habits among secondary school students in Padang, Indonesia
Source: PLoS One. 2025 Sep 5;20(9):e0331312. doi: 10.1371/journal.pone.0331312 (PMC12412942; doi:10.1371/journal.pone.0331312)
Supplement: S3 File — S1 - Data dictionary. (XLSX) [file pone.0331312.s003.xlsx]

## Sheet: questions
Variable Name	English Translation	Original Question in Bahasa Indonesia
	Section A. Demographic characteristics	Bagian A. Karakteristik Demografi
a1	Group (modified from the ID to protect anonymity)	(N/A)
a2	Sex	Jenis kelamin
a3	Age in years (modified from date of birth to protect anonymity)	(N/A)
a4	Ethnicity	Etnis
a5	Fathers’ occupation	Pekerjaan ayah
a6	Fathers’ education	Fathers’ education
a7	Mothers’ occupation	Pekerjaan ibu
a8	Mothers’ education	Mothers’ education
a9	Household Monthly Income	Pendapatan per bulan rumah tangga
a10	Religion	Agama
a10a	If Other Please Specify	Jika lainnya, tolong jelaskan
a11	What is your approximate weight (in kg.)? (if don’t know, write 888; if refused to answer, write 999)	Berapa kira-kira berat badan Anda (dalam kg.)? (kalau tidak tahu, tulis 888; kalau menolak untuk menjawab, tulis 999)
a12	What is your approximate height (in cm.)? (If don’t know, write 888; if refused to answer, write 999)	Berapa kira-kira tinggi badan Anda (dalam cm.)? (kalau tidak tahu, tulis 888; kalau menolak untuk menjawab, tulis 999)
a13	What are the main media sources that you often encounter for obtaining information about health behaviors?	Apa sumber media utama yang sering Anda temui untuk mendapatkan informasi tentang perilaku kesehatan?
	Section C. Behavioral drivers for dietary and health	Bagian C. Pendorong perilaku untuk pola makan dan kesehatan
c20	I am confident that I can limit my consumption of sugary drinks (e.g., soda, energy drinks) to one per week or less	Saya yakin bahwa saya dapat membatasi konsumsi minuman ber gula (misalnya, minuman bersoda, minuman energi) menjadi satu kali seminggu atau kurang.
c21	I am confident that I can resist the temptation to engage in unhealthy behaviors (e.g., excessive snacking, skipping exercise)	Saya yakin bahwa saya dapat menolak godaan untuk terlibat dalam perilaku yang tidak sehat (misalnya, ngemil berlebihan, menghindari olahraga).
	Section D. Dietary habits	Bagian D. Kebiasaan Diet
	Food Frequency Questionnaire: How often do you eat the following food?	Kuesioner frekuensi makanan: Seberapa sering Anda makan makanan berikut?
d1	Rice (white rice)	Beras (beras putih)
d2	Refined wheat products (white bread, noodles)	Produk gandum olahan (roti tawar, mie)
d3	Coarse grain (brown rice)	Beras merah
d4	Whole grain wheat products (e.g., brown bread, whole wheat noodles)	Produk gandum utuh (misalnya, roti gandum, mie gandum)
d5	Tubers (cassava, taro, white yams, white potato)	Umbi-umbian (singkong, talas, ubi jalar putih, kentang)
d6	Meat (beef, mutton)	Daging (sapi, domba)
d7	Poultry (duck, chicken)	Produk ungags (bebek, ayam)
d8a	Fish (raw, grilled, soup, not deep-fried)	Ikan (mentah, panggang, sup, tidak digoreng)
d8b	Fresh seafood (e.g., clams, prawns, crabs, octopus)	Produk laut segar (misalnya, kerang, udang, kepiting, gurita)
d9	Eggs	Telur
d10	Leafy green vegetables (e.g., Chinese cabbage, long bean, kale, spinach, yu choy, cucumber)	Sayuran berdaun hijau (misalnya, sawi hijau, kacang panjang, kale, bayam, sawi, timun)
d11	Yellow or orange vegetables (e.g., pumpkin, sweet potatoes, carrots, ripened papaya)	Sayuran berwarna kuning atau oranye (misalnya, labu, ubi jalar, wortel, pepaya matang)
d12	Soybean products (e.g., tofu)	Produk kedelai (misalnya., tahu, tempe)
d13	Preserved vegetables (e.g., canned pickled vegetables)	Sayuran yang diawetkan (misalnya, sayuran kaleng
d14	Fresh fruits	Buah segar
d15	Dairy products (fresh milk, powdered milk, boxed milk)	Produk susu (susu segar, susu bubuk, susu kemasan)
d16	Packaged snacks (e.g., corn puffs, Lay potato chips)	Makanan ringan kemasan (misalnya, chiki jagung, keripik kentang Lay)
d17	Unpackaged snacks (donuts, french fries, roti, etc.)	Makanan ringan tanpa kemasan (donat, kentang goreng, roti, dll.)
d18	Sweetened drinks or condiments (soy milk, soft drinks, coke, coffee or tea with sugar, sweetened condensed milk)	Minuman atau yang diberi pemanis (susu kedelai, minuman ringan, cola, kopi atau teh dengan gula, susu kental manis)
d19	Processed or ultra-processed foods (canned fish, sausages, canned vegetables, frozen food, etc.)	Makanan olahan atau ultraproses (ikan kaleng, sosis, sayuran kaleng, makanan beku, dll.)
d20	Dessert (e.g., ice cream, cake, candy, cookies, sticky rice with mango, other sweets)	Makanan penutup (misalnya, es krim, kue, permen, kue kering, ketan, makanan manis lainnya)
d21	Deep-fried meat or fish (fried, fish, fried chicken, fried beef)	Daging atau ikan yang digoreng (ikan goreng, ayam goreng, daging sapi goreng)

## Sheet: choices
Variable Name	Value	English Translation	Original Question in Bahasa Indonesia
a1
a1
a2	1	Male	Laki-laki
a2	2	Female	Perempuan
a2	99	Refuse to answer	Menolak untuk menjawab
a4	1	Minangnese	Minang
a4	2	Javanese	Jawa
a4	3	Bataknese	Batak
a4	4	Sundanese	Sunda
a4	5	Others	Lainnya
a4	88	Don’t know	Tidak tahu
a4	99	Refuse to answer	Menolak untuk menjawab
a5	1	Civil servant / state enterprise	Pegawai negeri sipil
a5	2	Private sector employee	Pegawai swasta
a5	3	Small-scale vendors / service providers	Pedagang kecil
a5	4	Business owner / entrepreneur	Pemilik bisnis/ pengusaha
a5	5	Laborer / manual workers	Buruh
a5	6	Retired / homemaker	Pensiunan
a5	7	Agriculture / Fishery	Bertani/ nelayan
a5	8	Independent professions (e.g., lawyers, architects)	Profesional mandiri (pengacara, arsitek, lainnya)
a5	9	Unemployed	Tidak bekerja
a5	99	Refuse to answer	Menolak untuk menjawab
a5	0	Deceased	Meninggal
a6	1	Never went to school	Tidak pernah sekolah
a6	2	Primary school	Tamat SD
a6	3	Junior high school	Tamat SMP
a6	4	High school	Tamat SMA
a6	5	Vocational certificate	Tamat kejuruan
a6	6	Associate's degree	Tamat D3
a6	7	Vocational diploma	Tamat D4
a6	8	Bachelor's degree	Tamat S1
a6	9	Higher than bachelor's degree	Lebih tinggi dari S1
a6	88	Not sure	Tidak yakin
a6	99	Refuse to answer	Menolak untuk menjawab
a7	1	Housewife/ retired/ homemaker	Ibu rumah tangga/ pensiunan
a7	2	Civil servant / state enterprise	PNS
a7	3	Private sector employee	Pegawai swasta
a7	4	Small-scale vendors / service providers	Pedagang kecil
a7	5	Business owner / entrepreneur	Pemilik bisnis/ pengusaha
a7	6	Laborer / manual workers	Buruh
a7	7	Agriculture / Fishery	Bertani/ nelayan
a7	8	Independent professions (e.g., lawyers, architects)	Profesional mandiri (pengacara, arsitek, lainnya)
a7	9	Unemployed	Tidak bekerja
a7	99	Refuse to answer	Menolak untuk menjawab
a7	0	Deceased	Meninggal
a9	1	No more than 1,000,000 IDR	<Rp. 1.000.000,-
a9	2	1,000,000 to 2,000,000 IDR	Rp. 1.000.000,- hingga Rp. 2.000.000,-
a9	3	2,000,001 to 3,000,000 IDR	Rp. 2.000.001,- hingga Rp. 3.000.000,-
a9	4	3,000,001 to 4,000,000 IDR	Rp. 3.000.001,- hingga Rp. 4.000.000,-
a9	5	4,000,001 to 5,000,000 IDR	Rp. 4.000.001,- hingga Rp. 5.000.000,-
a9	6	5,000,001 to 6,000,000 IDR	Rp. 5.000.001,- hingga Rp. 6.000.000,-
a9	7	More than 6,000,000 IDR	>Rp. 6.000.000,-
a9	88	Not sure / Uncertain / Don't know	Tidak yakin/ tidak tahu
a9	99	Refuse to answer	Menolak untuk menjawab
a10	1	Islam	Islam
a10	2	Buddhism	Budha
a10	3	Christianity	Kristen
a10	77	Others	Lainnya
a10	99	Refuse to answer	Menolak untuk menjawab
a13	1	Television advertisements	Iklan televisi
a13	2	Community events	Acara di masyarakat
a13	3	Informational brochures	Brosur informasi
a13	4	Family and/or friends	Keluarga dan/atau teman
a13	5	Social media platforms (e.g., Facebook, Twitter, Instagram, etc)	Platform media sosial (seperti: Facebook, Twitter, Instagram, dan lainnya
c20 and c21	1	Strongly disagree	Sangat tidak setuju
c20 and c21	2	Disagree	Tidak setuju
c20 and c21	3	Agree	Setuju
c20 and c21	4	Strongly agree	Sangat setuju
d1 thru d21	1	Never or less than once per month	Tidak pernah atau kurang dari satu kali per bulan
d1 thru d21	2	1-3 times per month	1-3 kali per bulan
d1 thru d21	3	Once a week	Satu kali per minggu
d1 thru d21	4	2-4 times per week	2-4 kali per minggu
d1 thru d21	5	5-6 times per week	5-6 kali per minggu
d1 thru d21	6	Once a day	1 kali sehari
d1 thru d21	7	More than once a day	Lebih dari satu kali sehari
d1 thru d21	99	Refuse to answer	Menolak untuk menjawab
