# Supplementary material for: Association between receiving the Aksi Bergizi Social Behavioral Change Communication (SBCC) intervention and dietary habits among secondary school students in Padang, Indonesia
Source: PLoS One. 2025 Sep 5;20(9):e0331312. doi: 10.1371/journal.pone.0331312 (PMC12412942; doi:10.1371/journal.pone.0331312)
Supplement: S4 File — R. S1 - R codes. (R) [file pone.0331312.s004.R]

#Data Cleaning
rm(list=ls())
setwd((redacted))
library(epicalc)
library(tidyverse)
data<-read.csv("data_demo_diet.csv")
use(data)

#Table 2. Frequency of food consumption
#b	1	Never or less than once per month
#b	2	1-3 times per month
#b	3	Once a week
#b	4	2-4 times per week
#b	5	5-6 times per week
#b	6	Once a day
#b	7	More than once a day
#b	99	Refuse to answer

#Add characters to the variable
#b	1	Never or less than once per month
#b	2	1-3 times per month
#b	3	Once a week
#b	4	2-4 times per week
#b	5	5-6 times per week
#b	6	Once a day
#b	7	More than once a day
#others

label.var(d1, "")
label.var(d2, "")
label.var(d3, "")
label.var(d4, "")
label.var(d5, "")
label.var(d6, "")
label.var(d7, "")
label.var(d8a, "")
label.var(d8b, "")
label.var(d9, "")
label.var(d10, "")
label.var(d11, "")
label.var(d12, "")
label.var(d13, "")
label.var(d14, "")
label.var(d15, "")
label.var(d16, "")
label.var(d17, "")
label.var(d18, "")
label.var(d19, "")
label.var(d20, "")
label.var(d21, "")

data2 <- data.frame(
d1,
d2,
d4,
d5,
d6,
d7,
d8a,
d8b,
d9,
d10,
d11,
d12,
d13,
d14,
d15,
d16,
d17,
d18,
d19,
d20,
d21)
head(data2)

tabpct(group,d1)
tabpct(group,d2)
tabpct(group,d3)
tabpct(group,d4)
tabpct(group,d5)
tabpct(group,d6)
tabpct(group,d7)
tabpct(group,d8a)
tabpct(group,d8b)
tabpct(group,d9)
tabpct(group,d10)
tabpct(group,d11)
tabpct(group,d12)
tabpct(group,d13)
tabpct(group,d14)
tabpct(group,d15)
tabpct(group,d16)
tabpct(group,d17)
tabpct(group,d18)
tabpct(group,d19)
tabpct(group,d20)
tabpct(group,d21)

#Correlation matrix
#We also should take a look at the correlations among our variables to determine if factor analysis is appropriate.

datamatrix <- cor(data2, use="complete.obs")
library(corrplot)
corrplot(datamatrix, method="number")
 
library(psych)

#Generate scree plot

scree(datamatrix, factors = FALSE)

#Conducting the Factor Analysis
#Factor analysis using fa method
#The elbow is at three, so we use 3 factors

fa_result <- fa(r = data2, 
                nfactors = 3, 
                fm = "pa", 
                max.iter = 100, 
                rotate = "varimax")

fa.parallel(datamatrix,fm="pa",fa="both",n.iter=100)

print(fa_result)

#Incorporating findings into the data set
data3 <- as.data.frame(fa_result$scores)
factor1 <- data3$PA1
factor2 <- data3$PA2
factor3 <- data3$PA3

label.var(factor1, "Factor 1")
label.var(factor2, "Factor 2")
label.var(factor3, "Factor 3")

#Cut-off at 75th percentile for showing "dietary pattern"
summary(factor1) #0.48607 
#  Min.  1st Qu.   Median     Mean  3rd Qu.     Max. 
# -1.54924 -0.67898 -0.08459  0.00000  0.48607  3.80388 

summary(factor2) #0.5844
#   Min. 1st Qu.  Median    Mean 3rd Qu.    Max. 
# -2.7825 -0.6232 -0.1603  0.0000  0.5844  4.0893 

summary(factor3) #0.3065
# Min. 1st Qu.  Median    Mean 3rd Qu.    Max. 
# -7.3378 -0.1000  0.1162  0.0000  0.3065  2.4909 

diet1 <- ifelse(factor1>=0.48607, 1, 0)
diet2 <- ifelse(factor2>=0.5844, 1, 0)
diet3 <- ifelse(factor3>=0.3065, 1, 0)

#Table. Cross tabulate of Dietary Patterns
tabpct(diet1, group)
tabpct(diet2, group)
tabpct(diet3, group)

#Results of Factor Analysis of Dietary Patterns with Correlation Coefficient
#of Various Food Items in the FFQ

#Diet 1 (High Protein & Processed Foods)
tabpct(diet1,d1)
tabpct(diet1,d2)
tabpct(diet1,d3)
tabpct(diet1,d4)
tabpct(diet1,d5)
tabpct(diet1,d6)
tabpct(diet1,d7)
tabpct(diet1,d8a)
tabpct(diet1,d8b)
tabpct(diet1,d9)
tabpct(diet1,d10)
tabpct(diet1,d11)
tabpct(diet1,d12)
tabpct(diet1,d13)
tabpct(diet1,d14)
tabpct(diet1,d15)
tabpct(diet1,d16)
tabpct(diet1,d17)
tabpct(diet1,d18)
tabpct(diet1,d19)
tabpct(diet1,d20)
tabpct(diet1,d21)

#Diet 2 (Snacks & Sugary Drinks)
tabpct(diet2,d1)
tabpct(diet2,d2)
tabpct(diet2,d3)
tabpct(diet2,d4)
tabpct(diet2,d5)
tabpct(diet2,d6)
tabpct(diet2,d7)
tabpct(diet2,d8a)
tabpct(diet2,d8b)
tabpct(diet2,d9)
tabpct(diet2,d10)
tabpct(diet2,d11)
tabpct(diet2,d12)
tabpct(diet2,d13)
tabpct(diet2,d14)
tabpct(diet2,d15)
tabpct(diet2,d16)
tabpct(diet2,d17)
tabpct(diet2,d18)
tabpct(diet2,d19)
tabpct(diet2,d20)
tabpct(diet2,d21)

#Diet 3 (Healthier Diet)
tabpct(diet3,d1)
tabpct(diet3,d2)
tabpct(diet3,d3)
tabpct(diet3,d4)
tabpct(diet3,d5)
tabpct(diet3,d6)
tabpct(diet3,d7)
tabpct(diet3,d8a)
tabpct(diet3,d8b)
tabpct(diet3,d9)
tabpct(diet3,d10)
tabpct(diet3,d11)
tabpct(diet3,d12)
tabpct(diet3,d13)
tabpct(diet3,d14)
tabpct(diet3,d15)
tabpct(diet3,d16)
tabpct(diet3,d17)
tabpct(diet3,d18)
tabpct(diet3,d19)
tabpct(diet3,d20)
tabpct(diet3,d21)

# Copying factor variables from data to data3
data3$a2 <- factor(data$a2)
data3$a3 <- factor(data$a3)
data3$a4 <- factor(data$a4)
data3$a5 <- factor(data$a5)
data3$a6 <- factor(data$a6)
data3$a7 <- factor(data$a7)
data3$a8 <- factor(data$a8)
data3$a9 <- factor(data$a9)
data3$a13 <- factor(data$a13)
data3$c20 <- factor(data$c20)
data3$c21 <- factor(data$c21)

data3$group <- factor(data$group)
data3$diet1 <- factor(data3$diet1)

#Association between Target vs. Non-target School Status and Dietary Pattern 1 (Unadjusted)
model_1<-glm(diet1~group,data=data3,family=binomial())
logistic.display(model_1)

#Association between Target vs. Non-target School Status and Dietary Pattern 2 (Unadjusted)
model_2<-glm(diet2~group,data=data3,family=binomial())
logistic.display(model_2)

#Association between Target vs. Non-target School Status and Dietary Pattern 3 (Unadjusted)
model_3<-glm(diet3~group,data=data3,family=binomial())
logistic.display(model_3)


#Association between Target vs. Non-target School Status and Dietary Pattern 1 (Adjusted)
full_model_1 <- glm(diet1 ~ group + a2 + a3 + a4 + a5 + a6 + a7 + a8 + a9 + a13 + c20 + c21, data=data3, family=binomial())
logistic.display(full_model_1)

#Association between Target vs. Non-target School Status and Dietary Pattern 2 (Adjusted)
full_model_2 <- glm(diet2 ~ group + a2 + a3 + a4 + a5 + a6 + a7 + a8 + a9 + a13 + c20 + c21, data=data3, family=binomial())
logistic.display(full_model_2)

#Association between Target vs. Non-target School Status and Dietary Pattern 3 (Adjusted)
full_model_3 <- glm(diet3 ~ group + a2 + a3 + a4 + a5 + a6 + a7 + a8 + a9 + a13 + c20 + c21, data=data3, family=binomial())
logistic.display(full_model_3)


# SEM
# Install & Load library
#install.packages("remotes")
#remotes::install_github("sem-in-r/seminr")

install.packages("remotes")
remotes::install_github("sem-in-r/seminr")
library(seminr)

# Load dataset

sem.dat <- read.csv("Suppl_data3.csv", header=TRUE, stringsAsFactors=FALSE)

# Make sure numerical variable
sem.dat[] <- lapply(sem.dat, function(x) if(is.character(x)) as.factor(x) else as.numeric(x))

# Load the seminR package
library(seminr)

###R-square excluded (without mediator)###
measurement_model_exc <- constructs(
  composite("aksi_bergizi", single_item("group")),               
  composite("diet", multi_items("PA", 1:3)),                    
  composite("behavioral_drivers", multi_items("c", 20:21)) 
)


structural_model_exc <- relationships(
  paths(
    to = "diet",
    from = c("aksi_bergizi", "behavioral_drivers")
  ),
  paths(
    to = "behavioral_drivers",
    from = "aksi_bergizi"
  )
)


pls_model_exc <- estimate_pls(
  data = sem.dat,                
  measurement_model = measurement_model_exc,
  structural_model = structural_model_exc
)

summary(pls_model_exc)
plot_1 <- plot(pls_model_exc)
save_plot("plot_1.png")

##To find the p-value##
boot_pls_exc <- bootstrap_model(seminr_model = pls_model_exc,
                                nboot = 500,
                                cores = 2)
summary(boot_pls_exc)
plot_2 <- plot(boot_pls_exc)
save_plot("plot_2.png")
